# Supplementary material for: Gene Properties and Chromatin State Influence the Accumulation of Transposable Elements in Genes
Source: PLoS One. 2012 Jan 17;7(1):e30158. doi: 10.1371/journal.pone.0030158 (PMC3260225; doi:10.1371/journal.pone.0030158)
Supplement: Table S1 — SLOs and SUOs identified among human, mouse and cow. (XLS) [file pone.0030158.s010.xls]

## Sheet: SLO
Table S1A. SLOs identified among human, mouse and cow
hid	gene_name	gene_size	te_coverage	te_density	chr	gStart	gEnd	exonCount	exon_density
13092	FOXP1	628405	154657	0.24611	chr3	71087425	71715830	21	0.334179
4086	NFIA	380480	82899	0.21788	chr1	61320567	61701047	11	0.289108
8641	CADM1	330897	67999	0.205499	chr11	114549554	114880451	9	0.271988
8822	TOX	313791	69067	0.220105	chr8	59880530	60194321	9	0.286815
20574	PBX1	292244	50083	0.171374	chr1	162795425	163087669	9	0.307962
9151	ZNF521	290226	60633	0.208916	chr18	20895888	21186114	8	0.275647
22888	FAM19A5	269799	41124	0.152425	chr22	47263951	47533750	4	0.148259
8556	TRPS1	260503	41795	0.16044	chr8	116489899	116750402	7	0.268711
88724	NFIB	232099	38043	0.163909	chr9	14071846	14303945	9	0.387766
7564	TCF7L2	216062	44874	0.20769	chr10	114699998	114916060	14	0.647962
2354	SPTBN1	215130	48890	0.227258	chr2	54536957	54752087	36	1.67341
48068	FYN	212143	57295	0.270077	chr6	112089177	112301320	14	0.659932
22712	LPHN2	192026	31203	0.162494	chr1	82038669	82230695	20	1.04153
21214	ZBTB16	190967	42541	0.222766	chr11	113435640	113626607	7	0.366555
31087	MEF2C	185811	36817	0.198142	chr5	88049814	88235625	11	0.591999
75187	CTBP2	173207	28127	0.16239	chr10	126666407	126839614	11	0.635078
8549	MACROD1	167489	41650	0.248673	chr11	63522605	63690094	11	0.65676
4222	LHFPL2	163611	39124	0.239128	chr5	77816793	77980404	5	0.305603
20437	COL4A1	158187	25652	0.162163	chr13	109599310	109757497	52	3.28725
20933	EPHA4	154264	30651	0.198692	chr2	221990990	222145254	18	1.16683
1320	CALCR	149952	34159	0.2278	chr7	92891734	93041686	13	0.866944
11224	SCUBE1	140126	36733	0.262143	chr22	41929173	42069299	22	1.57002
86803	MEIS1	137360	19802	0.144161	chr2	66516035	66653395	13	0.946418
3801	RUNX1T1	136292	26739	0.196189	chr8	93040327	93176619	11	0.807091
4340	AFF1	134039	30853	0.230179	chr4	88147176	88281215	20	1.4921
32336	NFATC1	133552	16317	0.122177	chr18	75256759	75390311	10	0.748772
32426	SEMA6A	131301	19913	0.151659	chr5	115807149	115938450	19	1.44706
9635	BANP	125887	27349	0.21725	chr16	86542538	86668425	12	0.953236
55948	IKZF1	125369	9354	0.0746117	chr7	50314923	50440292	8	0.638116
7813	LEF1	120878	26086	0.215804	chr4	109188149	109309027	10	0.82728
23384	LMF1	117351	26577	0.226474	chr16	843634	960985	11	0.937359
86984	NRXN2	117015	17984	0.15369	chr11	64130221	64247236	24	2.05102
2875	NRP2	115634	13558	0.117249	chr2	206255468	206371102	17	1.47016
6528	VAC14	113720	29396	0.258495	chr16	69278842	69392562	19	1.67077
7673	COL18A1	108538	11784	0.10857	chr21	45649524	45758062	43	3.96175
1952	PDE2A	98228	22426	0.228306	chr11	71964832	72063060	32	3.25773
7485	PPARGC1A	98057	16479	0.168055	chr4	23402741	23500798	13	1.32576
3636	ETV1	97909	20020	0.204476	chr7	13897380	13995289	12	1.22563
20623	PTPRF	92797	20639	0.22241	chr1	43769133	43861930	33	3.55615
2232	SATB1	90987	5610	0.0616572	chr3	18364269	18455256	11	1.20896
1095	EPAS1	89274	16729	0.187389	chr2	46378066	46467340	16	1.79224
515	IGF1	84734	19863	0.234416	chr12	101313774	101398508	5	0.590082
187	KIT	82787	17732	0.214188	chr4	55218851	55301638	21	2.53663
6279	ERCC6	82657	22096	0.267322	chr10	50334496	50417153	21	2.54062
9697	BAIAP2	82271	9214	0.111996	chr17	76623556	76705827	15	1.82324
4526	ENPP2	81788	19739	0.241343	chr8	120638499	120720287	26	3.17895
3332	MYT1	77780	7674	0.0986629	chr20	62266270	62344050	23	2.95706
6389	DDX31	76113	19908	0.261558	chr9	134459496	134535609	20	2.62767
7889	PIK3R1	75188	9631	0.128092	chr5	67558217	67633405	15	1.995
2119	PTPN1	74196	20218	0.272494	chr20	48560297	48634493	10	1.34778
9341	PHF20L1	73449	10362	0.141077	chr8	133856785	133930234	21	2.85913
13251	DICER1	71195	15054	0.211447	chr14	94622317	94693512	27	3.7924
20579	PFKP	69245	16905	0.244133	chr10	3099751	3168996	22	3.17712
36206	SLA	66338	17229	0.259715	chr8	134118154	134184492	9	1.35669
22401	ANGPT2	63612	14023	0.220446	chr8	6344580	6408192	9	1.41483
3837	ETS1	63502	6190	0.0974772	chr11	127833869	127897371	8	1.2598
10608	PMEPA1	63090	10837	0.17177	chr20	55656857	55719947	4	0.634015
55619	SPEG	58655	9830	0.16759	chr2	220007943	220066598	41	6.99003
1040	DHX15	57097	14739	0.25814	chr4	24138185	24195282	14	2.45197
6899	ASS1	56568	13927	0.246199	chr9	132309914	132366482	16	2.82845
32466	SMYD2	55913	14631	0.261674	chr1	212521187	212577100	12	2.14619
870	ADCYAP1R1	54170	13374	0.246889	chr7	31058666	31112836	16	2.95366
55740	EZR	53684	13920	0.259295	chr6	159106760	159160444	14	2.60785
110441	ALDH1A1	52383	8426	0.160854	chr9	74705406	74757789	13	2.48172
8860	TSC22D2	50828	9664	0.190131	chr3	151609477	151660305	4	0.786968
21059	TLE3	49714	6723	0.135234	chr15	68127596	68177310	20	4.02301
5109	ADAMTS5	49208	6728	0.136726	chr21	27212102	27261310	8	1.62575
2069	PROX1	47903	2248	0.0469282	chr1	212228482	212276385	5	1.04378
2266	SFRP1	47503	10678	0.224786	chr8	41238634	41286137	3	0.631539
55639	KDR	47336	8499	0.179546	chr4	55639183	55686519	30	6.33767
49690	ATP2B3	46808	6779	0.144826	chrX	152454773	152501581	20	4.27277
8612	OLFM1	45942	4815	0.104806	chr9	137106909	137152851	6	1.30599
37922	DSP	45077	7749	0.171906	chr6	7486868	7531945	24	5.32422
56497	LHX4	44747	5529	0.123561	chr1	178466064	178510811	6	1.34087
635	GAD1	44460	8423	0.189451	chr2	171381445	171425905	17	3.82366
6628	WDR1	42611	6027	0.141442	chr4	9685060	9727671	12	2.81617
74967	PCDH10	42263	4231	0.100111	chr4	134289919	134332182	5	1.18307
16375	TPCN2	41723	6654	0.15948	chr11	68572925	68614648	25	5.9919
7301	EHF	40414	6637	0.164225	chr11	34599243	34639657	9	2.22695
55709	SH3GL1	40105	10130	0.252587	chr19	4311366	4351471	10	2.49345
55759	SLC7A5	39472	6557	0.166118	chr16	86421129	86460601	10	2.53344
1750	LSP1	39294	2147	0.0546394	chr11	1830775	1870069	11	2.79941
1531	FMR1	39133	5526	0.141211	chrX	146801200	146840333	17	4.34416
4912	SSFA2	38993	4639	0.11897	chr2	182464716	182503709	18	4.61621
20445	CSPG4	38527	6043	0.156851	chr15	73753717	73792244	10	2.59558
55433	COL3A1	38374	1906	0.049669	chr2	189547343	189585717	51	13.2902
2438	THBS2	38263	3500	0.0914722	chr6	169357799	169396062	23	6.01103
1997	PLCG1	38197	6434	0.168443	chr20	39199574	39237771	32	8.37762
69	COL1A2	36672	1276	0.0347949	chr7	93861808	93898480	52	14.1798
12206	CCDC80	36569	6735	0.184172	chr3	113806098	113842667	8	2.18765
9768	ANKRD10	36530	5791	0.158527	chr13	110328887	110365417	6	1.64249
180	JAG1	36363	3770	0.103677	chr20	10566331	10602694	26	7.15013
10551	SON	34463	3778	0.109625	chr21	33837219	33871682	12	3.482
53111	INTS1	34106	4037	0.118366	chr7	1476438	1510544	48	14.0738
68520	SLC2A1	33802	8665	0.256346	chr1	43163632	43197434	10	2.9584
21389	TPPP	33534	2471	0.0736864	chr5	712976	746510	4	1.19282
2410	TCF7	33518	6829	0.203741	chr5	133478300	133511818	10	2.98347
41463	C10orf84	33268	6156	0.185043	chr10	120058561	120091829	8	2.40471
1212	PAX6	33170	0	0	chr11	31762915	31796085	13	3.9192
201	KCNH2	32966	4919	0.149214	chr7	150272981	150305947	15	4.55014
443	VLDLR	32693	4898	0.149818	chr9	2611792	2644485	19	5.81164
37525	CCND2	31579	3290	0.104183	chr12	4253198	4284777	5	1.58333
10919	CADM3	31556	2790	0.0884142	chr1	157408000	157439556	10	3.16897
4314	SMAD7	30859	3146	0.101948	chr18	44700220	44731079	4	1.29622
9482	SLCO4A1	29851	2357	0.0789588	chr20	60744241	60774092	12	4.01997
22547	COL11A2	29777	1847	0.0620277	chr6	33238446	33268223	66	22.1648
11384	TBX18	29743	2605	0.0875836	chr6	85500875	85530618	8	2.68971
37370	PDE1B	29620	4568	0.15422	chr12	53229670	53259290	16	5.40176
74841	CSNK1D	29334	5595	0.190734	chr17	77795528	77824862	10	3.40901
55612	CRHR2	29278	5598	0.191202	chr7	30659387	30688665	12	4.09864
20688	TFAP2B	28888	607	0.0210122	chr6	50894397	50923285	7	2.42315
23129	DAZAP1	28099	2366	0.0842023	chr19	1358583	1386682	12	4.27061
7968	TBX4	27858	5380	0.193122	chr17	56888588	56916446	8	2.87171
88554	PFKFB2	27749	4271	0.153915	chr1	205293242	205320991	15	5.4056
10772	RIPK4	27721	3385	0.12211	chr21	42032597	42060318	8	2.8859
55668	PFKL	27327	1945	0.071175	chr21	44544357	44571684	22	8.05065
2709	CPZ	27054	5218	0.192874	chr4	8645334	8672388	11	4.06594
12767	CLPTM1L	27003	1717	0.0635855	chr5	1370999	1398002	17	6.2956
32531	EGLN3	26864	3899	0.145138	chr14	33463171	33490035	5	1.86123
8443	AZI2	26772	3543	0.13234	chr3	28338850	28365622	8	2.9882
57205	2011-09-08	26559	2382	0.0896871	chr5	132114407	132140966	10	3.7652
82484	ARHGEF16	26531	2562	0.0965663	chr1	3361006	3387537	15	5.65376
3098	USP2	26512	3367	0.126999	chr11	118731134	118757646	13	4.90344
23133	NLGN3	26341	5542	0.210394	chrX	70281435	70307776	7	2.65745
3638	NR5A1	26185	3645	0.139202	chr9	126283335	126309520	7	2.67329
37509	ATP1B1	26014	3832	0.147305	chr1	167342570	167368584	6	2.30645
35319	TMEM201	25959	4385	0.16892	chr1	9571563	9597522	10	3.85223
1078	CELSR2	25738	1568	0.0609216	chr1	109594163	109619901	34	13.21
1918	SLC22A18	25526	4204	0.164695	chr11	2877526	2903052	11	4.30933
21322	HSPH1	25355	2019	0.0796293	chr13	30608762	30634117	18	7.09919
2252	SDC1	24637	2476	0.100499	chr2	20264038	20288675	6	2.43536
925	PRDM1	23620	1736	0.073497	chr6	106640887	106664507	7	2.96359
1391	COL6A1	23301	208	0.00892666	chr21	46226090	46249391	35	15.0208
2421	TFAP2A	22882	149	0.00651167	chr6	10504901	10527783	7	3.05917
37750	NR2E1	22752	2416	0.106188	chr6	108593954	108616706	9	3.9557
68427	KCNC4	22602	2756	0.121936	chr1	110555587	110578189	4	1.76975
32055	PDGFA	22583	3215	0.142364	chr7	503424	526007	6	2.65687
3845	FOSL2	21738	3153	0.145046	chr2	28469282	28491020	4	1.8401
20263	RARG	21684	2062	0.0950932	chr12	51890619	51912303	10	4.6117
5075	ALX1	21526	1724	0.0800892	chr12	84198166	84219692	4	1.85822
40725	HOXA3	20831	385	0.0184821	chr7	27112333	27133164	4	1.92022
22410	HNRNPD	20683	3041	0.147029	chr4	83493490	83514173	9	4.3514
1550	GATA3	20498	1384	0.0675188	chr10	8136672	8157170	6	2.92711
510	IGF2	20487	0	0	chr11	2106922	2127409	5	2.44057
8636	PATZ1	20460	2244	0.109677	chr22	30051789	30072249	4	1.95503
4927	LMO4	20453	168	0.00821395	chr1	87566738	87587191	5	2.44463
31360	PAX9	20230	851	0.0420662	chr14	36196532	36216762	5	2.47158
55800	FASN	19893	631	0.0317197	chr17	77629502	77649395	43	21.6156
1877	NGFR	19718	3016	0.152957	chr17	44927653	44947371	6	3.0429
31405	TNNT3	19138	779	0.0407044	chr11	1897374	1916512	15	7.83781
11450	KCTD15	18916	2573	0.136022	chr19	38979590	38998506	7	3.70057
4691	DPYSL4	18867	962	0.0509885	chr10	133850403	133869270	14	7.42036
37520	KLF5	18535	1381	0.0745077	chr13	72531142	72549677	4	2.15808
40883	GDF6	18463	1887	0.102204	chr8	97223733	97242196	2	1.08325
68057	MAT1A	17859	1653	0.0925584	chr10	82021555	82039414	9	5.03948
7816	LHX9	17639	54	0.0030614	chr1	196148257	196165896	6	3.40155
73874	COL1A1	17544	1055	0.0601345	chr17	45616455	45633999	51	29.0698
55799	EMX1	17417	821	0.0471379	chr2	72998111	73015528	3	1.72246
31142	THBS1	16389	641	0.0391116	chr15	37660571	37676960	22	13.4236
2534	VEGFA	16271	541	0.0332493	chr6	43845930	43862201	7	4.30213
7605	ZBTB7B	15888	888	0.0558912	chr1	153241735	153257623	4	2.51762
4582	TNFAIP3	15869	689	0.043418	chr6	138230273	138246142	9	5.67143
55437	FGFR3	15560	373	0.0239717	chr4	1764836	1780396	16	10.2828
10233	GABRQ	15189	1981	0.130423	chrX	151557292	151572481	9	5.92534
99848	RAP2C	15137	777	0.0513312	chrX	131164733	131179870	4	2.64253
2753	STC2	14781	595	0.0402544	chr5	172674331	172689112	4	2.70618
1293	BGN	14594	457	0.0313142	chrX	152413604	152428198	8	5.4817
4712	MXD4	14580	793	0.0543896	chr4	2218957	2233537	6	4.11523
23132	SLC38A2	14577	893	0.0612609	chr12	45038237	45052814	16	10.9762
11186	ITM2C	14343	1269	0.0884752	chr2	231437864	231452207	5	3.48602
6461	SF1	14164	303	0.0213923	chr11	64288653	64302817	13	9.1782
1653	INHBA	14106	797	0.0565008	chr7	41695125	41709231	3	2.12675
2694	ENC1	14016	1282	0.0914669	chr5	73958989	73973005	3	2.14041
20128	L1CAM	13925	659	0.047325	chrX	152780580	152794505	28	20.1077
21215	ZFAND5	13823	927	0.0670621	chr9	74156160	74169983	6	4.34059
3263	EFNB1	13167	514	0.039037	chrX	67965564	67978731	5	3.79737
41636	ARRDC4	13136	385	0.0293088	chr15	96304936	96318072	8	6.09013
8614	PUF60	12991	1184	0.09114	chr8	144970534	144983525	11	8.4674
24916	DISP2	12823	1730	0.134914	chr15	38437725	38450548	8	6.23879
81909	HNRNPK	12572	114	0.00906777	chr9	85772817	85785389	17	13.5221
68089	CYP2E1	11754	713	0.0606602	chr10	135190856	135202610	9	7.65697
22705	HEY2	11684	833	0.0712941	chr6	126112424	126124108	5	4.27936
36929	VASN	11681	1172	0.100334	chr16	4361849	4373530	2	1.71218
69317	NLGN2	11678	118	0.0101045	chr17	7252225	7263903	7	5.99418
1661	ISL1	11606	52	0.00448044	chr5	50714714	50726320	6	5.16974
37900	SLC16A3	11077	305	0.0275345	chr17	77779581	77790658	5	4.51386
37251	AGXT	10375	267	0.0257349	chr2	241456834	241467209	11	10.6024
3354	OVOL1	10157	63	0.00620262	chr11	65311104	65321261	4	3.93817
7884	PEA15	10036	255	0.0254085	chr1	158441750	158451786	4	3.98565
hid: the HomoloGene Database ID of the gene
gene_name: the human gene name annotated by RefSeq Database (hg18)
gene_size: the human gene size annotated by the longest RefSeq isoform
te_coverage: the coverage of TE sequences in basepairs (bp)
te_density: the density of TE sequences derived from the ratio of te_coverage/gene_size
chr: the name of the human chromosome that the gene is located on
gStart: the genomic coordinate of the 5' start site of the gene in the human genome (hg18)
gEnd: the genomic coordinate of the 3' end site of the gene in the human genome (hg18)
exonCount: number of exons in the gene
exon_density: the density of exon derived from the ratio of exonCount/geneSize (/kb)

## Sheet: SUO
Table S1B. SUOs identified among human, mouse and cow
hid	gene_name	gene_size	te_coverage	te_density	chr	gStart	gEnd	exonCount	exon_density
8584	COMMD9	17158	9849	0.574018	chr11	36250417	36267575	5	2.91409
9800	PPP1R14D	13265	9717	0.732529	chr15	38894934	38908199	5	3.76932
13945	HSCB	15454	10629	0.687783	chr22	27468042	27483496	6	3.88249
57091	CALR3	17129	12222	0.713527	chr19	16450874	16468003	9	5.25425
12018	KLHL10	10557	6214	0.588614	chr17	37247568	37258125	5	4.73619
19263	TMEM219	11023	6169	0.559648	chr16	29880851	29891874	6	5.44316
7862	NFATC2IP	15450	8514	0.551068	chr16	28869818	28885268	8	5.17799
6289	ITPA	14451	7869	0.54453	chr20	3138055	3152506	8	5.53595
1501	ERCC1	14306	9285	0.649028	chr19	50604711	50619017	10	6.99007
55906	AP1M2	14645	9176	0.626562	chr19	10544346	10558991	12	8.19392
8709	DHDH	11288	6703	0.593816	chr19	54128750	54140038	7	6.20128
36381	PRODH2	13310	7541	0.566566	chr19	40982731	40996041	11	8.26446
1592	HARS	17482	9279	0.530775	chr5	140033673	140051155	13	7.43622
3280	FARSA	11275	6439	0.571086	chr19	12894283	12905558	13	11.5299
9232	AAAS	14173	7581	0.53489	chr12	51987506	52001679	16	11.2891
27612	ANKRD13D	13136	6658	0.506851	chr11	66813394	66826530	16	12.1803
81844	ACTL6B	13359	6771	0.506849	chr7	100078661	100092020	14	10.4798
16533	CCDC151	14709	7448	0.506357	chr19	11392271	11406980	13	8.83813
12877	FERMT3	17151	8426	0.491283	chr11	63730788	63747939	15	8.74585
12723	RILPL2	21329	15612	0.731961	chr12	122465888	122487217	4	1.87538
12083	ZBTB8OS	28879	21946	0.759929	chr1	32859893	32888772	7	2.42391
2628	NME5	24272	16218	0.668177	chr5	137478759	137503031	6	2.47198
75168	CHIA	29702	20082	0.676116	chr1	111635006	111664708	9	3.0301
8080	ECSIT	23187	15605	0.673006	chr19	11477743	11500930	8	3.45021
9315	NOSIP	24836	16374	0.659285	chr19	54750779	54775615	10	4.02641
12320	MTFMT	28128	16829	0.598301	chr15	63080902	63109030	9	3.19966
37712	RPA2	23188	13722	0.591772	chr1	28090635	28113823	9	3.88132
14939	PHYHD1	21147	13327	0.630208	chr9	130722994	130744141	12	5.67456
1160	GTF2H3	26954	16713	0.620056	chr12	122684333	122711287	13	4.82303
83	DDB2	24277	13649	0.562219	chr11	47193068	47217345	10	4.11913
7893	PLD3	30059	16855	0.560731	chr19	45546171	45576230	13	4.32483
1620	HPD	19337	13533	0.69985	chr12	120761815	120781152	14	7.24001
426	F2	20314	13259	0.652703	chr11	46697318	46717632	14	6.8918
23489	RABEP2	20791	12803	0.615795	chr16	28823242	28844033	13	6.25271
14189	DNTTIP1	19491	11456	0.587758	chr20	43853982	43873473	13	6.66975
38185	POLR3C	18280	10411	0.56953	chr1	144303961	144322241	15	8.20569
730	PRIM1	20783	11772	0.566424	chr12	55411630	55432413	13	6.25511
74971	PTPN18	18527	10472	0.565229	chr2	130830087	130848614	15	8.09629
20712	TYK2	30045	16184	0.538659	chr19	10322203	10352248	25	8.32085
83157	KIFC1	18387	9829	0.534562	chr6	33467290	33485677	11	5.98249
3426	CDC23	25696	13721	0.533974	chr5	137551235	137576931	16	6.22665
24933	COMMD7	41322	26774	0.647936	chr20	30754153	30795475	9	2.17802
4309	IPP	47727	30873	0.646867	chr1	45936993	45984720	8	1.6762
1363	CDK7	42636	29275	0.686626	chr5	68566377	68609013	12	2.81452
7973	TEKT1	31761	21780	0.685747	chr17	6644023	6675784	8	2.51881
1356	CDC25C	46558	30750	0.660467	chr5	137648857	137695415	11	2.36264
9897	C2orf42	41135	26304	0.639455	chr2	70230520	70271655	10	2.43102
37483	XRCC6	42758	26761	0.625871	chr22	40347240	40389998	13	3.04037
39824	PTGR2	33489	20749	0.619577	chr14	73388426	73421915	10	2.98606
9502	CDK5RAP1	42693	25233	0.591034	chr20	31410305	31452998	14	3.27923
32123	SHCBP1	40844	23840	0.583684	chr16	45171968	45212812	13	3.18284
14239	GLMN	52612	30573	0.581103	chr1	92484542	92537154	19	3.61134
55978	CCT6B	33569	21982	0.65483	chr17	30279050	30312619	14	4.17051
1159	GTF2H2	32547	20007	0.614711	chr5	70366706	70399253	16	4.91597
57000	DHX40	42817	23949	0.559334	chr17	54997667	55040484	18	4.20394
4597	SMC1A	48549	26669	0.549321	chrX	53417794	53466343	25	5.14944
41349	ACN9	65171	40285	0.618143	chr7	96583840	96649011	2	0.306885
78167	C3orf70	74965	44978	0.599987	chr3	186278531	186353496	2	0.266791
17076	UBXN2A	60318	42993	0.712772	chr2	24016879	24077197	7	1.16052
45811	AMN1	58038	36082	0.621696	chr12	31715337	31773375	7	1.20611
18584	CYP20A1	67400	45675	0.677671	chr2	203811408	203878808	13	1.92878
41769	TTLL9	72354	48746	0.673715	chr20	29922165	29994519	15	2.07314
37744	TBCE	81553	52240	0.640565	chr1	233597350	233678903	17	2.08453
33650	BOLL	59336	36308	0.611905	chr2	198299847	198359183	11	1.85385
2376	NEK4	60151	41944	0.697312	chr3	52719840	52779991	16	2.65997
105654	PFKFB1	60922	42087	0.690834	chrX	54976314	55037236	14	2.29802
72261	NWD1	97988	66889	0.682624	chr19	16691786	16789774	21	2.14312
65105	NLRP5	62083	38729	0.623826	chr19	61202903	61264986	15	2.41612
6920	ALG6	69581	41927	0.602564	chr1	63605885	63675466	15	2.15576
1371	CENPC1	73268	44148	0.602555	chr4	68020583	68093851	19	2.59322
3322	KIF11	62326	34719	0.557055	chr10	94342804	94405130	22	3.52983
5092	ZPBP	155788	118841	0.762838	chr7	49947584	50103372	8	0.513518
20218	GABRA3	284198	191698	0.674523	chrX	151086289	151370487	10	0.351867
12423	ITFG1	305718	180212	0.589471	chr16	45746798	46052516	18	0.588778
49914	NHEDC1	134682	91702	0.680878	chr4	104025643	104160325	12	0.890988
10410	SPATA6	173568	117494	0.676934	chr1	48536864	48710432	13	0.748986
52235	CCDC73	192562	124780	0.647999	chr11	32580201	32772763	18	0.934764
17021	ADAM32	177387	133355	0.751774	chr8	39084206	39261593	25	1.40935
51868	ALS2CR11	131753	90074	0.683658	chr2	202060393	202192146	15	1.13849
10778	SENP7	188968	122521	0.648369	chr3	102525807	102714775	23	1.21714
49799	EIF2C3	125292	79686	0.636002	chr1	36169358	36294650	19	1.51646
10225	ASH1L	227273	143196	0.630062	chr1	153571675	153798948	28	1.232
2120	PTPN4	217831	127661	0.586055	chr2	120233676	120451507	27	1.23949
9084	TRIM37	124267	70509	0.567399	chr17	54414781	54539048	25	2.0118
hid: the HomoloGene Database ID of the gene
gene_name: the human gene name annotated by RefSeq Database (hg18)
gene_size: the human gene size annotated by the longest RefSeq isoform
te_coverage: the coverage of TE sequences in basepairs (bp)
te_density: the density of TE sequences derived from the ratio of te_coverage/gene_size
chr: the name of the human chromosome that the gene is located on
gStart: the genomic coordinate of the 5' start site of the gene in the human genome (hg18)
gEnd: the genomic coordinate of the 3' end site of the gene in the human genome (hg18)
exonCount: number of exons in the gene
exon_density: the density of exon derived from the ratio of exonCount/geneSize (/kb)
