# Supplementary material for: Gene Properties and Chromatin State Influence the Accumulation of Transposable Elements in Genes
Source: PLoS One. 2012 Jan 17;7(1):e30158. doi: 10.1371/journal.pone.0030158 (PMC3260225; doi:10.1371/journal.pone.0030158)
Supplement: Table S2 — Overrepresentation of GO terms for SUOs and SLOs (BiNGO results). (XLS) [file pone.0030158.s011.xls]

## Sheet: SUOs
Table S2A. Overrepresentation of GO terms for SUOs (BiNGO results)
File created with BiNGO (c) on Apr 18, 2011 at 2:58:16 PM
ontology: namespace
curator: bingo
Overrepresentation
Selected statistical test : Hypergeometric test
Selected correction : Benjamini & Hochberg False Discovery Rate (FDR) correction
Selected significance level : 0.05
Testing option : Use whole annotation as reference set
GO-ID	p-value	corr p-value	x	n	X	N	Description	Genes in test set
718	2.9473e-10	2.5199e-07	6	21	63	14304	nucleotide-excision repair, DNA damage removal	RPA2|DDB2|GTF2H3|CDK7|ERCC1|GTF2H2
6308	1.7425e-07	4.9662e-05	6	57	63	14304	DNA catabolic process	RPA2|DDB2|GTF2H3|CDK7|ERCC1|GTF2H2
6289	1.7425e-07	4.9662e-05	6	57	63	14304	nucleotide-excision repair	RPA2|DDB2|GTF2H3|CDK7|ERCC1|GTF2H2
6281	4.851e-05	0.0073712	8	300	63	14304	DNA repair	RPA2|XRCC6|DDB2|GTF2H3|CDK7|SMC1A|ERCC1|GTF2H2
44238	4.9044e-05	0.0073712	39	5286	63	14304	primary metabolic process	CHIA|TTLL9|PFKFB1|XRCC6|ALG6|HSCB|SENP7|PRIM1|RPA2|CCT6B|ADAM32|CDK5RAP1|ERCC1|HPD|PLD3|PTPN18|PTPN4|TBCE|CDC23|GTF2H3|CDK7|CDC25C|POLR3C|GTF2H2|DHDH|TYK2|NME5|ITPA|ASH1L|F2|HARS|DDB2|PRODH2|CALR3|FARSA|SMC1A|NEK4|MTFMT|EIF2C3
8152	5.1728e-05	0.0073712	42	5957	63	14304	metabolic process	PHYHD1|CHIA|TTLL9|PFKFB1|XRCC6|ALG6|HSCB|SENP7|PRIM1|RPA2|CCT6B|ADAM32|CDK5RAP1|ERCC1|HPD|PLD3|PTGR2|PTPN18|PTPN4|TBCE|CDC23|GTF2H3|CYP20A1|CDK7|CDC25C|POLR3C|GTF2H2|DHDH|TYK2|NME5|ITPA|ASH1L|F2|HARS|DDB2|PRODH2|CALR3|FARSA|SMC1A|NEK4|MTFMT|EIF2C3
6259	7.9532e-05	0.0097143	10	517	63	14304	DNA metabolic process	PRIM1|RPA2|XRCC6|DDB2|GTF2H3|CDK7|SMC1A|CDC25C|ERCC1|GTF2H2
9056	9.4632e-05	0.010114	14	1005	63	14304	catabolic process	PLD3|CHIA|PFKFB1|GTF2H3|CDC23|CDK7|GTF2H2|DHDH|RPA2|DDB2|PRODH2|EIF2C3|ERCC1|HPD
43170	0.0001115	0.010592	32	4016	63	14304	macromolecule metabolic process	CHIA|TTLL9|XRCC6|ALG6|HSCB|SENP7|PRIM1|RPA2|CCT6B|ADAM32|CDK5RAP1|ERCC1|PTPN18|PTPN4|TBCE|CDC23|GTF2H3|CDK7|CDC25C|POLR3C|GTF2H2|TYK2|ASH1L|F2|HARS|DDB2|CALR3|FARSA|SMC1A|NEK4|MTFMT|EIF2C3
44260	0.00015806	0.013514	29	3507	63	14304	cellular macromolecule metabolic process	TTLL9|XRCC6|ALG6|HSCB|PRIM1|RPA2|CCT6B|CDK5RAP1|ERCC1|PTPN18|PTPN4|TBCE|CDC23|GTF2H3|CDK7|CDC25C|POLR3C|GTF2H2|TYK2|F2|ASH1L|HARS|DDB2|CALR3|FARSA|SMC1A|NEK4|MTFMT|EIF2C3
6807	0.00029386	0.021971	21	2194	63	14304	nitrogen compound metabolic process	CHIA|XRCC6|GTF2H3|CDK7|CDC25C|POLR3C|GTF2H2|PRIM1|RPA2|NME5|ITPA|ASH1L|HARS|DDB2|PRODH2|FARSA|SMC1A|CDK5RAP1|ERCC1|EIF2C3|HPD
6974	0.00032877	0.021971	8	396	63	14304	response to DNA damage stimulus	RPA2|XRCC6|DDB2|GTF2H3|CDK7|SMC1A|ERCC1|GTF2H2
9057	0.00033406	0.021971	9	503	63	14304	macromolecule catabolic process	RPA2|CHIA|DDB2|CDC23|GTF2H3|CDK7|ERCC1|EIF2C3|GTF2H2
34641	0.00039926	0.023799	20	2076	63	14304	cellular nitrogen compound metabolic process	XRCC6|GTF2H3|CDK7|CDC25C|POLR3C|GTF2H2|PRIM1|RPA2|NME5|ITPA|ASH1L|HARS|DDB2|PRODH2|FARSA|SMC1A|CDK5RAP1|ERCC1|EIF2C3|HPD
51301	0.00044329	0.023799	7	314	63	14304	cell division	KIFC1|KIF11|CDC23|CDK7|SMC1A|CDC25C|NEK4
90304	0.00044536	0.023799	16	1459	63	14304	nucleic acid metabolic process	XRCC6|GTF2H3|CDK7|CDC25C|POLR3C|GTF2H2|PRIM1|RPA2|ASH1L|HARS|DDB2|FARSA|SMC1A|CDK5RAP1|EIF2C3|ERCC1
6139	0.00049843	0.024895	18	1785	63	14304	nucleobase, nucleoside, nucleotide and nucleic acid metabolic process	XRCC6|GTF2H3|CDK7|CDC25C|POLR3C|GTF2H2|PRIM1|NME5|RPA2|ITPA|ASH1L|HARS|DDB2|FARSA|SMC1A|CDK5RAP1|ERCC1|EIF2C3
70	0.00052411	0.024895	3	36	63	14304	mitotic sister chromatid segregation	KIFC1|CDC23|SMC1A
819	0.00056857	0.025514	3	37	63	14304	sister chromatid segregation	KIFC1|CDC23|SMC1A
44237	0.00060515	0.025514	35	4988	63	14304	cellular metabolic process	TTLL9|XRCC6|PFKFB1|ALG6|HSCB|PRIM1|RPA2|CCT6B|CDK5RAP1|ERCC1|HPD|PTPN18|PTPN4|TBCE|CDC23|GTF2H3|CDK7|CDC25C|POLR3C|DHDH|GTF2H2|TYK2|NME5|ITPA|ASH1L|F2|HARS|DDB2|PRODH2|CALR3|FARSA|SMC1A|NEK4|MTFMT|EIF2C3
87	0.00062667	0.025514	6	239	63	14304	M phase of mitotic cell cycle	KIFC1|KIF11|CDC23|SMC1A|CDC25C|NEK4
44265	0.00067097	0.026076	8	441	63	14304	cellular macromolecule catabolic process	RPA2|DDB2|CDC23|GTF2H3|CDK7|ERCC1|EIF2C3|GTF2H2
6350	0.00077507	0.028813	7	345	63	14304	transcription	PRIM1|RPA2|ASH1L|GTF2H3|CDK7|POLR3C|GTF2H2
279	0.00085758	0.030551	7	351	63	14304	M phase	KIFC1|KIF11|CDC23|SMC1A|CDC25C|NEK4|BOLL
6368	0.0012228	0.041819	3	48	63	14304	RNA elongation from RNA polymerase II promoter	GTF2H3|CDK7|GTF2H2
6354	0.0014585	0.047963	3	51	63	14304	RNA elongation	GTF2H3|CDK7|GTF2H2
GO-ID: the Gene Ontology term ID
p-value: the p-value derived from Hypergeometric test
corr p-value: the corrected p-value derived from Benjamini & Hochberg False Discovery Rate (FDR) correction
x: the number of samples (i.e. SUOs/SLOs) belonging to the given GO term
n: the number of population (i.e. genomic background) belonging to the given GO term
X: the sample size (i.e. all SUOs/SLOs with available GO annotations)
N: the population size (i.e. genomic background)
Description: the GO term decription

## Sheet: SLOs
Table S2B. Overrepresentation of GO terms for SLOs (BiNGO results)
File created with BiNGO (c) on Apr 18, 2011 at 3:00:59 PM
ontology: namespace
curator: bingo
Overrepresentation
Selected statistical test : Hypergeometric test
Selected correction : Benjamini & Hochberg False Discovery Rate (FDR) correction
Selected significance level : 0.05
Testing option : Use whole annotation as reference set
GO-ID	p-value	corr p-value	x	n	X	N	Description	Genes in test set
48731	3.5963e-24	7.2429e-21	87	2421	173	14301	system development	MEF2C|NRP2|CADM1|PDGFA|LMO4|DICER1|PAX6|CSPG4|L1CAM|JAG1|SLC7A5|NR2E1|PAX9|HEY2|PATZ1|COL11A2|ANGPT2|ALX1|SATB1|RARG|NRXN2|EMX1|PTPRF|EFNB1|BAIAP2|SCUBE1|ENC1|SF1|TLE3|LEF1|PROX1|INHBA|SDC1|BGN|CCND2|VEGFA|TFAP2B|COL1A2|TFAP2A|DSP|NGFR|PRDM1|COL1A1|TBX18|SH3GL1|CALCR|ZFAND5|FGFR3|ASS1|USP2|COL3A1|EHF|KIT|ZBTB16|MYT1|ITM2C|TCF7L2|EZR|HOXA3|SPEG|OVOL1|LHX4|THBS1|LHX9|OLFM1|ZBTB7B|COL18A1|KLF5|COL4A…
48856	5.051e-22	5.0863e-19	88	2655	173	14301	anatomical structure development	MEF2C|NRP2|CADM1|PDGFA|LMO4|DICER1|PAX6|CSPG4|L1CAM|JAG1|SLC7A5|NR2E1|PAX9|GATA3|HEY2|PATZ1|COL11A2|ANGPT2|ALX1|SATB1|RARG|NRXN2|EMX1|PTPRF|EFNB1|BAIAP2|SCUBE1|ENC1|SF1|TLE3|LEF1|PROX1|INHBA|SDC1|BGN|CCND2|VEGFA|TFAP2B|COL1A2|TFAP2A|DSP|NGFR|PRDM1|COL1A1|TBX18|SH3GL1|CALCR|ZFAND5|FGFR3|ASS1|USP2|COL3A1|EHF|KIT|ZBTB16|MYT1|ITM2C|TCF7L2|EZR|HOXA3|SPEG|OVOL1|LHX4|THBS1|LHX9|OLFM1|ZBTB7B|COL18A1|KLF5…
7275	3.55e-21	2.3833e-18	92	2971	173	14301	multicellular organismal development	NRP2|MEF2C|CADM1|PDGFA|LMO4|DICER1|PAX6|CSPG4|L1CAM|JAG1|SLC7A5|NR2E1|PAX9|HEY2|PATZ1|COL11A2|ANGPT2|ALX1|SATB1|RARG|NRXN2|EMX1|PTPRF|EFNB1|BAIAP2|SCUBE1|ENC1|SF1|TLE3|LEF1|BANP|PROX1|INHBA|SDC1|BGN|CCND2|VEGFA|TFAP2B|COL1A2|TFAP2A|DSP|NGFR|PRDM1|COL1A1|TBX18|SH3GL1|CALCR|ZFAND5|FGFR3|ASS1|USP2|ADCYAP1R1|COL3A1|EHF|KIT|ZBTB16|MYT1|ITM2C|TCF7L2|MEIS1|DAZAP1|EZR|HOXA3|SPEG|OVOL1|LHX4|THBS1|LHX9|OLF…
32502	2.1099e-20	1.0623e-17	95	3234	173	14301	developmental process	NRP2|MEF2C|CADM1|PDGFA|LMO4|DICER1|PAX6|CSPG4|L1CAM|JAG1|SLC7A5|NR2E1|PAX9|GATA3|HEY2|PATZ1|COL11A2|ANGPT2|ALX1|SATB1|CTBP2|RARG|NRXN2|EMX1|PTPRF|EFNB1|BAIAP2|SCUBE1|ENC1|SF1|TLE3|LEF1|BANP|PROX1|PPARGC1A|INHBA|SDC1|BGN|CCND2|VEGFA|TFAP2B|COL1A2|DSP|TFAP2A|NGFR|PRDM1|COL1A1|TBX18|SH3GL1|CALCR|ZFAND5|FGFR3|ASS1|USP2|ADCYAP1R1|COL3A1|EHF|KIT|ZBTB16|MYT1|ITM2C|TCF7L2|MEIS1|DAZAP1|EZR|HOXA3|SPEG|OVOL…
48513	1.4344e-18	5.7776e-16	67	1791	173	14301	organ development	MEF2C|NRP2|CADM1|PDGFA|LMO4|DICER1|CSPG4|PAX6|JAG1|PAX9|HEY2|PATZ1|COL11A2|ANGPT2|ALX1|SATB1|RARG|EMX1|SCUBE1|EFNB1|TLE3|SF1|LEF1|PROX1|INHBA|SDC1|BGN|CCND2|VEGFA|COL1A2|TFAP2A|DSP|COL1A1|PRDM1|NGFR|TBX18|CALCR|ZFAND5|ASS1|USP2|COL3A1|EHF|KIT|ZBTB16|TCF7L2|EZR|HOXA3|SPEG|OVOL1|LHX4|THBS1|LHX9|ZBTB7B|COL18A1|KLF5|COL4A1|IKZF1|EPAS1|SMAD7|TBX4|IGF1|KDR|SEMA6A|SFRP1|FYN|PBX1|NR5A1
30154	3.0286e-16	1.0166e-13	61	1668	173	14301	cell differentiation	MEF2C|NRP2|CADM1|LMO4|DICER1|CSPG4|PAX6|L1CAM|JAG1|SLC7A5|HEY2|PATZ1|COL11A2|ANGPT2|ALX1|SATB1|CTBP2|PTPRF|EMX1|EFNB1|SCUBE1|BAIAP2|SF1|LEF1|PROX1|PPARGC1A|INHBA|SDC1|CCND2|VEGFA|DSP|COL1A1|PRDM1|NGFR|TBX18|CALCR|ADCYAP1R1|EHF|KIT|ZBTB16|MYT1|ITM2C|TCF7L2|DAZAP1|EZR|SPEG|LHX4|ZBTB7B|COL18A1|COL4A1|IKZF1|EPAS1|IGF1|CELSR2|KDR|EPHA4|SEMA6A|SFRP1|FYN|PBX1|NR5A1
48869	1.099e-15	3.162e-13	61	1714	173	14301	cellular developmental process	MEF2C|NRP2|CADM1|LMO4|DICER1|CSPG4|PAX6|L1CAM|JAG1|SLC7A5|HEY2|PATZ1|COL11A2|ANGPT2|ALX1|SATB1|CTBP2|PTPRF|EMX1|EFNB1|SCUBE1|BAIAP2|SF1|LEF1|PROX1|PPARGC1A|INHBA|SDC1|CCND2|VEGFA|DSP|COL1A1|PRDM1|NGFR|TBX18|CALCR|ADCYAP1R1|EHF|KIT|ZBTB16|MYT1|ITM2C|TCF7L2|DAZAP1|EZR|SPEG|LHX4|ZBTB7B|COL18A1|COL4A1|IKZF1|EPAS1|IGF1|CELSR2|KDR|EPHA4|SEMA6A|SFRP1|FYN|PBX1|NR5A1
32501	2.3987e-15	6.0388e-13	103	4375	173	14301	multicellular organismal process	MEF2C|KCNC4|SLC22A18|CADM1|PDGFA|LMO4|CSPG4|L1CAM|JAG1|NR2E1|SLC7A5|PATZ1|SATB1|RARG|PTPRF|EMX1|SCUBE1|BAIAP2|EFNB1|ENC1|PPARGC1A|PROX1|TNNT3|VEGFA|TFAP2B|COL1A2|TFAP2A|DSP|COL1A1|PRDM1|SH3GL1|ZFAND5|FGFR3|ASS1|ADCYAP1R1|MYT1|MEIS1|AZI2|DAZAP1|HOXA3|OVOL1|LHX4|LHX9|GAD1|OLFM1|KLF5|COL18A1|EPAS1|IKZF1|SMAD7|CELSR2|KDR|EPHA4|SEMA6A|SFRP1|TRPS1|WDR1|NRP2|DICER1|PAX6|PAX9|HEY2|COL11A2|ANGPT2|ALX1|NRX…
9653	1.842e-14	4.1219e-12	49	1217	173	14301	anatomical structure morphogenesis	NRP2|PDGFA|LMO4|DICER1|CSPG4|PAX6|L1CAM|JAG1|GATA3|HEY2|COL11A2|ANGPT2|ALX1|RARG|BAIAP2|EFNB1|TLE3|LEF1|PROX1|INHBA|SDC1|BGN|VEGFA|COL1A2|TFAP2A|DSP|COL1A1|NGFR|TBX18|ZFAND5|ZBTB16|TCF7L2|HOXA3|LHX4|THBS1|LHX9|KLF5|COL18A1|COL4A1|EPAS1|SMAD7|TBX4|IGF1|CELSR2|KDR|EPHA4|SEMA6A|SFRP1|PBX1
9888	2.6723e-14	5.382e-12	38	749	173	14301	tissue development	NRP2|ZFAND5|PDGFA|LMO4|COL3A1|DICER1|EHF|JAG1|EZR|HOXA3|PAX9|OVOL1|COL11A2|ALX1|ZBTB7B|COL18A1|COL4A1|RARG|IKZF1|SMAD7|EFNB1|SCUBE1|SF1|IGF1|LEF1|PROX1|KDR|INHBA|SFRP1|VEGFA|COL1A2|TFAP2A|DSP|PBX1|NGFR|COL1A1|TBX18|NR5A1
51252	1.6917e-13	3.0973e-11	60	1857	173	14301	regulation of RNA metabolic process	MEF2C|FOSL2|PAX6|NR2E1|PAX9|GATA3|HEY2|PATZ1|ALX1|SATB1|RARG|EMX1|RUNX1T1|TLE3|SF1|LEF1|PPARGC1A|PROX1|MXD4|INHBA|VEGFA|TFAP2B|TFAP2A|PRDM1|KCNH2|TBX18|CALCR|USP2|EHF|ZBTB16|MYT1|MEIS1|TCF7L2|HOXA3|ERCC6|TSC22D2|OVOL1|LHX4|HNRNPD|ETV1|LHX9|NFATC1|ZBTB7B|KLF5|TCF7|EPAS1|IKZF1|SMAD7|TBX4|IGF1|IGF2|CELSR2|ISL1|FOXP1|ETS1|TRPS1|PBX1|NFIA|NR5A1|NFIB
6355	1.9234e-13	3.2281e-11	59	1808	173	14301	regulation of transcription, DNA-dependent	MEF2C|FOSL2|PAX6|NR2E1|PAX9|GATA3|HEY2|PATZ1|ALX1|SATB1|RARG|EMX1|RUNX1T1|TLE3|SF1|LEF1|PPARGC1A|PROX1|MXD4|INHBA|VEGFA|TFAP2B|TFAP2A|PRDM1|KCNH2|TBX18|USP2|EHF|ZBTB16|MYT1|MEIS1|TCF7L2|HOXA3|ERCC6|TSC22D2|OVOL1|LHX4|HNRNPD|ETV1|LHX9|NFATC1|ZBTB7B|KLF5|TCF7|EPAS1|IKZF1|SMAD7|TBX4|IGF1|IGF2|CELSR2|ISL1|FOXP1|ETS1|TRPS1|PBX1|NFIA|NR5A1|NFIB
1944	2.2112e-13	3.4257e-11	23	273	173	14301	vasculature development	COL18A1|KLF5|ZFAND5|COL4A1|EPAS1|SMAD7|PDGFA|LMO4|COL3A1|DICER1|CSPG4|IGF1|JAG1|TCF7L2|PROX1|KDR|BGN|HOXA3|HEY2|VEGFA|COL1A2|COL1A1|THBS1
9887	9.2376e-13	1.3289e-10	33	635	173	14301	organ morphogenesis	ZFAND5|PDGFA|LMO4|PAX6|JAG1|TCF7L2|HOXA3|HEY2|LHX4|COL11A2|LHX9|ANGPT2|ALX1|COL18A1|RARG|SMAD7|TBX4|TLE3|IGF1|LEF1|PROX1|INHBA|SEMA6A|SDC1|SFRP1|VEGFA|COL1A2|TFAP2A|DSP|PBX1|NGFR|COL1A1|TBX18
1568	1.03e-12	1.383e-10	22	265	173	14301	blood vessel development	COL18A1|KLF5|COL4A1|EPAS1|PDGFA|SMAD7|LMO4|COL3A1|DICER1|CSPG4|IGF1|JAG1|TCF7L2|PROX1|KDR|BGN|HOXA3|HEY2|VEGFA|COL1A2|COL1A1|THBS1
7399	3.8536e-12	4.8508e-10	44	1155	173	14301	nervous system development	NRP2|MEF2C|CADM1|LMO4|PAX6|L1CAM|KIT|ZBTB16|JAG1|MYT1|ITM2C|TCF7L2|NR2E1|SLC7A5|HOXA3|HEY2|LHX4|OLFM1|ALX1|NRXN2|EMX1|PTPRF|IKZF1|EFNB1|BAIAP2|ENC1|DPYSL4|NLGN2|IGF1|LEF1|CELSR2|PROX1|INHBA|EPHA4|SEMA6A|FYN|CCND2|VEGFA|TFAP2B|TFAP2A|PBX1|NGFR|VLDLR|SH3GL1
50794	1.3249e-11	1.5696e-09	119	6223	173	14301	regulation of cellular process	MEF2C|CADM1|PDGFA|GDF6|LMO4|L1CAM|JAG1|NR2E1|GATA3|PATZ1|SATB1|RARG|PTPRF|EMX1|BAIAP2|EFNB1|FMR1|PPARGC1A|PROX1|CRHR2|TNNT3|VEGFA|COL1A2|TFAP2B|TFAP2A|COL1A1|PRDM1|TNFAIP3|SH3GL1|FGFR3|ENPP2|PFKFB2|ADCYAP1R1|MYT1|MEIS1|AZI2|PEA15|HNRNPK|HOXA3|OVOL1|LHX4|HNRNPD|LHX9|GABRQ|KLF5|COL18A1|TCF7|VAC14|IKZF1|EPAS1|SMAD7|CCDC80|CELSR2|FOXP1|KDR|EPHA4|PLCG1|SFRP1|ETS1|TRPS1|SPTBN1|PTPN1|PUF60|FOSL2|DICER1|…
50789	9.5242e-11	1.0657e-08	121	6552	173	14301	regulation of biological process	MEF2C|CADM1|PDGFA|GDF6|LMO4|L1CAM|JAG1|NR2E1|GATA3|PATZ1|SATB1|RARG|PTPRF|EMX1|BAIAP2|EFNB1|FMR1|PPARGC1A|PROX1|CRHR2|TNNT3|VEGFA|COL1A2|TFAP2B|TFAP2A|COL1A1|PRDM1|TNFAIP3|SH3GL1|FGFR3|ENPP2|PFKFB2|ADCYAP1R1|MYT1|MEIS1|AZI2|PEA15|HNRNPK|HOXA3|OVOL1|LHX4|HNRNPD|LHX9|GABRQ|KLF5|COL18A1|TCF7|VAC14|IKZF1|EPAS1|SMAD7|CCDC80|CELSR2|FOXP1|KDR|EPHA4|PLCG1|SFRP1|ETS1|TRPS1|SPTBN1|PTPN1|PUF60|NRP2|FOSL2|DI…
65007	1.5638e-10	1.637e-08	125	6941	173	14301	biological regulation	MEF2C|CADM1|PDGFA|GDF6|LMO4|L1CAM|JAG1|NR2E1|GATA3|PATZ1|SATB1|RARG|PTPRF|EMX1|SCUBE1|BAIAP2|EFNB1|FMR1|PPARGC1A|PROX1|CRHR2|TNNT3|VEGFA|COL1A2|TFAP2B|TFAP2A|COL1A1|PRDM1|TNFAIP3|SH3GL1|FGFR3|ENPP2|PFKFB2|ADCYAP1R1|MYT1|MEIS1|AZI2|PEA15|HNRNPK|HOXA3|OVOL1|LHX4|HNRNPD|LHX9|GAD1|GABRQ|KLF5|COL18A1|TCF7|VAC14|IKZF1|EPAS1|SMAD7|CCDC80|CELSR2|FOXP1|KDR|EPHA4|PLCG1|SFRP1|ETS1|TRPS1|SPTBN1|PTPN1|PUF60|N…
10468	1.6855e-10	1.637e-08	72	2928	173	14301	regulation of gene expression	MEF2C|FOSL2|LMO4|GDF6|DICER1|PAX6|NR2E1|SLA|PAX9|GATA3|HEY2|PATZ1|ALX1|SATB1|RARG|CTBP2|EMX1|FMR1|RUNX1T1|TLE3|SF1|LEF1|BANP|PPARGC1A|PROX1|MXD4|INHBA|VEGFA|TFAP2B|TFAP2A|PRDM1|NGFR|KCNH2|TBX18|CALCR|USP2|EHF|KIT|ZBTB16|MYT1|TCF7L2|MEIS1|TSC22D2|ERCC6|HOXA3|OVOL1|LHX4|HNRNPD|ETV1|THBS1|LHX9|NFATC1|ZBTB7B|KLF5|TCF7|IKZF1|EPAS1|SMAD7|TBX4|IGF1|IGF2|CELSR2|ISL1|FOXP1|CSNK1D|ETS1|TRPS1|PBX1|NFIA|PUF6…
48514	1.7069e-10	1.637e-08	18	220	173	14301	blood vessel morphogenesis	COL18A1|KLF5|COL4A1|EPAS1|PDGFA|SMAD7|LMO4|DICER1|CSPG4|IGF1|JAG1|PROX1|KDR|BGN|HOXA3|HEY2|VEGFA|THBS1
10556	4.3703e-09	4.0008e-07	68	2877	173	14301	regulation of macromolecule biosynthetic process	MEF2C|FOSL2|PDGFA|LMO4|GDF6|PAX6|NR2E1|SLA|PAX9|GATA3|HEY2|PATZ1|ALX1|SATB1|RARG|CTBP2|EMX1|FMR1|RUNX1T1|TLE3|SF1|LEF1|BANP|PPARGC1A|PROX1|MXD4|INHBA|VEGFA|TFAP2B|TFAP2A|PRDM1|KCNH2|TBX18|USP2|EHF|ZBTB16|MYT1|TCF7L2|MEIS1|TSC22D2|ERCC6|HOXA3|OVOL1|LHX4|HNRNPD|ETV1|THBS1|LHX9|NFATC1|ZBTB7B|KLF5|TCF7|IKZF1|EPAS1|SMAD7|TBX4|IGF1|IGF2|CELSR2|ISL1|FOXP1|ETS1|TRPS1|PBX1|NFIA|PUF60|NR5A1|NFIB
45449	4.5797e-09	4.0102e-07	64	2622	173	14301	regulation of transcription	MEF2C|FOSL2|LMO4|GDF6|PAX6|NR2E1|PAX9|GATA3|HEY2|PATZ1|ALX1|SATB1|RARG|CTBP2|EMX1|RUNX1T1|TLE3|SF1|LEF1|BANP|PPARGC1A|PROX1|MXD4|INHBA|VEGFA|TFAP2B|TFAP2A|PRDM1|KCNH2|TBX18|USP2|EHF|ZBTB16|MYT1|TCF7L2|MEIS1|TSC22D2|ERCC6|HOXA3|OVOL1|LHX4|HNRNPD|ETV1|LHX9|NFATC1|ZBTB7B|KLF5|TCF7|IKZF1|EPAS1|SMAD7|TBX4|IGF1|IGF2|CELSR2|ISL1|FOXP1|ETS1|TRPS1|PBX1|NFIA|PUF60|NR5A1|NFIB
31326	5.2487e-09	4.4046e-07	70	3021	173	14301	regulation of cellular biosynthetic process	MEF2C|FOSL2|PDGFA|LMO4|GDF6|PAX6|NR2E1|SLA|PAX9|GATA3|HEY2|PATZ1|ALX1|SATB1|RARG|CTBP2|EMX1|FMR1|RUNX1T1|TLE3|SF1|LEF1|BANP|PPARGC1A|PROX1|MXD4|INHBA|VEGFA|TFAP2B|TFAP2A|PRDM1|KCNH2|TBX18|CALCR|USP2|ADCYAP1R1|EHF|ZBTB16|MYT1|TCF7L2|MEIS1|TSC22D2|ERCC6|HOXA3|OVOL1|LHX4|HNRNPD|ETV1|THBS1|LHX9|NFATC1|ZBTB7B|KLF5|TCF7|IKZF1|EPAS1|SMAD7|TBX4|IGF1|IGF2|CELSR2|ISL1|FOXP1|ETS1|TRPS1|PBX1|NFIA|PUF60|NR5A1…
6357	5.8899e-09	4.7449e-07	30	748	173	14301	regulation of transcription from RNA polymerase II promoter	MEF2C|FOSL2|USP2|TCF7L2|PAX9|OVOL1|HEY2|ALX1|ZBTB7B|SATB1|TCF7|RARG|EPAS1|IKZF1|SMAD7|SF1|IGF1|LEF1|PROX1|PPARGC1A|MXD4|INHBA|ETS1|TRPS1|VEGFA|TFAP2B|TFAP2A|PBX1|PRDM1|NR5A1
9889	7.419e-09	5.7469e-07	70	3045	173	14301	regulation of biosynthetic process	MEF2C|FOSL2|PDGFA|LMO4|GDF6|PAX6|NR2E1|SLA|PAX9|GATA3|HEY2|PATZ1|ALX1|SATB1|RARG|CTBP2|EMX1|FMR1|RUNX1T1|TLE3|SF1|LEF1|BANP|PPARGC1A|PROX1|MXD4|INHBA|VEGFA|TFAP2B|TFAP2A|PRDM1|KCNH2|TBX18|CALCR|USP2|ADCYAP1R1|EHF|ZBTB16|MYT1|TCF7L2|MEIS1|TSC22D2|ERCC6|HOXA3|OVOL1|LHX4|HNRNPD|ETV1|THBS1|LHX9|NFATC1|ZBTB7B|KLF5|TCF7|IKZF1|EPAS1|SMAD7|TBX4|IGF1|IGF2|CELSR2|ISL1|FOXP1|ETS1|TRPS1|PBX1|NFIA|PUF60|NR5A1…
60255	1.739e-08	1.2971e-06	74	3377	173	14301	regulation of macromolecule metabolic process	MEF2C|FOSL2|PDGFA|LMO4|GDF6|DICER1|PAX6|NR2E1|SLA|PAX9|GATA3|HEY2|PATZ1|ALX1|SATB1|RARG|CTBP2|EMX1|FMR1|RUNX1T1|TLE3|SF1|LEF1|BANP|PPARGC1A|PROX1|MXD4|INHBA|CCND2|VEGFA|TFAP2B|TFAP2A|NGFR|PRDM1|KCNH2|TBX18|CALCR|USP2|EHF|KIT|ZBTB16|MYT1|TCF7L2|MEIS1|TSC22D2|ERCC6|HOXA3|OVOL1|LHX4|HNRNPD|ETV1|THBS1|LHX9|NFATC1|ZBTB7B|KLF5|TCF7|IKZF1|EPAS1|SMAD7|TBX4|IGF1|IGF2|CELSR2|ISL1|FOXP1|CSNK1D|ETS1|TRPS1|PB…
48646	2.7628e-08	1.9872e-06	20	375	173	14301	anatomical structure formation involved in morphogenesis	COL18A1|KLF5|COL4A1|EPAS1|PDGFA|LMO4|DICER1|CSPG4|LEF1|JAG1|PROX1|KDR|HOXA3|SFRP1|VEGFA|TFAP2A|COL1A1|THBS1|TBX18|ALX1
19219	3.114e-08	2.1626e-06	68	3014	173	14301	regulation of nucleobase, nucleoside, nucleotide and nucleic acid metabolic process	MEF2C|FOSL2|PDGFA|LMO4|GDF6|PAX6|NR2E1|PAX9|GATA3|HEY2|PATZ1|ALX1|SATB1|RARG|CTBP2|EMX1|RUNX1T1|TLE3|SF1|LEF1|BANP|PPARGC1A|PROX1|MXD4|TNNT3|INHBA|VEGFA|TFAP2B|TFAP2A|PRDM1|KCNH2|TBX18|CALCR|USP2|ADCYAP1R1|EHF|ZBTB16|MYT1|TCF7L2|MEIS1|TSC22D2|ERCC6|HOXA3|OVOL1|LHX4|HNRNPD|ETV1|LHX9|NFATC1|ZBTB7B|KLF5|TCF7|IKZF1|EPAS1|SMAD7|TBX4|IGF1|IGF2|CELSR2|ISL1|FOXP1|ETS1|TRPS1|PBX1|NFIA|PUF60|NR5A1|NFIB
7167	3.9644e-08	2.6614e-06	19	346	173	14301	enzyme linked receptor protein signaling pathway	ZFAND5|FGFR3|PTPRF|PDGFA|SMAD7|GDF6|BAIAP2|ADCYAP1R1|COL3A1|LEF1|IGF2|KIT|KDR|EPHA4|VEGFA|COL1A2|SPTBN1|ANGPT2|PIK3R1
51171	4.4389e-08	2.8839e-06	68	3040	173	14301	regulation of nitrogen compound metabolic process	MEF2C|FOSL2|PDGFA|LMO4|GDF6|PAX6|NR2E1|PAX9|GATA3|HEY2|PATZ1|ALX1|SATB1|RARG|CTBP2|EMX1|RUNX1T1|TLE3|SF1|LEF1|BANP|PPARGC1A|PROX1|MXD4|TNNT3|INHBA|VEGFA|TFAP2B|TFAP2A|PRDM1|KCNH2|TBX18|CALCR|USP2|ADCYAP1R1|EHF|ZBTB16|MYT1|TCF7L2|MEIS1|TSC22D2|ERCC6|HOXA3|OVOL1|LHX4|HNRNPD|ETV1|LHX9|NFATC1|ZBTB7B|KLF5|TCF7|IKZF1|EPAS1|SMAD7|TBX4|IGF1|IGF2|CELSR2|ISL1|FOXP1|ETS1|TRPS1|PBX1|NFIA|PUF60|NR5A1|NFIB
48608	9.4913e-08	5.9736e-06	13	164	173	14301	reproductive structure development	RARG|SF1|IGF1|KIT|KDR|INHBA|SDC1|SFRP1|CCND2|VEGFA|PATZ1|LHX9|NR5A1
42127	9.8614e-08	6.0184e-06	30	848	173	14301	regulation of cell proliferation	FGFR3|FOSL2|PDGFA|EGLN3|JAG1|ZBTB16|KIT|HOXA3|SPEG|HEY2|THBS1|KLF5|COL18A1|RARG|CTBP2|PTPRF|EFNB1|IGF1|IGF2|PROX1|KDR|MXD4|INHBA|SFRP1|ETS1|CCND2|VEGFA|PBX1|NGFR|TBX18
3006	1.1293e-07	6.6893e-06	17	296	173	14301	reproductive developmental process	RARG|SF1|IGF1|ZBTB16|KIT|TCF7L2|KDR|INHBA|SDC1|SFRP1|CCND2|VEGFA|PBX1|PATZ1|LHX9|ANGPT2|NR5A1
48518	1.2888e-07	7.4159e-06	54	2209	173	14301	positive regulation of biological process	MEF2C|FOSL2|CADM1|PDGFA|GDF6|L1CAM|JAG1|PAX9|HEY2|ANGPT2|ALX1|RARG|PTPRF|EFNB1|SF1|ARHGEF16|LEF1|PPARGC1A|PROX1|INHBA|CCND2|TPPP|VEGFA|TFAP2B|TFAP2A|PRDM1|NGFR|TBX18|FGFR3|USP2|PFKFB2|EHF|ZBTB16|KIT|TCF7L2|HOXA3|ERCC6|THBS1|PIK3R1|KLF5|COL18A1|ZBTB7B|EPAS1|IKZF1|SMAD7|CCDC80|IGF1|IGF2|KDR|CSNK1D|FYN|ETS1|PBX1|NR5A1
43588	1.3714e-07	7.6182e-06	7	34	173	14301	skin development	PDGFA|COL3A1|COL1A2|LEF1|DSP|NGFR|COL1A1
60429	1.3996e-07	7.6182e-06	18	337	173	14301	epithelium development	COL18A1|COL4A1|RARG|LMO4|SCUBE1|IGF1|EHF|JAG1|PROX1|KDR|EZR|SFRP1|VEGFA|DSP|TFAP2A|PBX1|TBX18|ALX1
7166	1.4946e-07	7.9215e-06	38	1280	173	14301	cell surface receptor linked signaling pathway	CALCR|ZFAND5|FGFR3|PDGFA|ENPP2|GDF6|ADCYAP1R1|COL3A1|L1CAM|KIT|JAG1|TCF7L2|CPZ|LPHN2|ANGPT2|PIK3R1|TCF7|RARG|STC2|PTPRF|SMAD7|BAIAP2|TLE3|LEF1|IGF2|CELSR2|KDR|INHBA|CRHR2|EPHA4|SEMA6A|SDC1|CSNK1D|SFRP1|FYN|VEGFA|COL1A2|SPTBN1
80090	1.6381e-07	8.4592e-06	74	3554	173	14301	regulation of primary metabolic process	MEF2C|FOSL2|PDGFA|LMO4|GDF6|PAX6|NR2E1|SLA|PAX9|GATA3|HEY2|PATZ1|ALX1|SATB1|RARG|CTBP2|EMX1|FMR1|RUNX1T1|TLE3|SF1|LEF1|BANP|PPARGC1A|PROX1|MXD4|INHBA|TNNT3|CCND2|VEGFA|TFAP2B|TFAP2A|PRDM1|KCNH2|TBX18|CALCR|USP2|PFKFB2|ADCYAP1R1|EHF|ZBTB16|MYT1|TCF7L2|MEIS1|TSC22D2|ERCC6|HOXA3|OVOL1|HNRNPD|LHX4|ETV1|THBS1|LHX9|NFATC1|ZBTB7B|KLF5|TCF7|IKZF1|EPAS1|SMAD7|TBX4|IGF1|IGF2|CELSR2|ISL1|FOXP1|CSNK1D|ETS1|T…
1974	1.8257e-07	9.1925e-06	6	22	173	14301	blood vessel remodeling	BGN|HOXA3|EPAS1|LMO4|VEGFA|IGF1
48729	2.2799e-07	1.1199e-05	16	275	173	14301	tissue morphogenesis	RARG|SMAD7|LMO4|IGF1|LEF1|JAG1|PROX1|SFRP1|VEGFA|COL1A2|TFAP2A|PBX1|COL1A1|NGFR|TBX18|ALX1
48522	2.4924e-07	1.1952e-05	50	2005	173	14301	positive regulation of cellular process	MEF2C|FOSL2|CADM1|PDGFA|GDF6|L1CAM|JAG1|PAX9|HEY2|ALX1|RARG|PTPRF|EFNB1|SF1|ARHGEF16|LEF1|PPARGC1A|PROX1|INHBA|CCND2|TPPP|VEGFA|TFAP2B|NGFR|TBX18|FGFR3|USP2|PFKFB2|EHF|ZBTB16|KIT|TCF7L2|HOXA3|ERCC6|THBS1|PIK3R1|KLF5|COL18A1|ZBTB7B|EPAS1|IKZF1|SMAD7|CCDC80|IGF1|IGF2|KDR|CSNK1D|ETS1|PBX1|NR5A1
31323	2.6187e-07	1.2265e-05	76	3735	173	14301	regulation of cellular metabolic process	MEF2C|FOSL2|PDGFA|LMO4|GDF6|PAX6|NR2E1|SLA|PAX9|GATA3|HEY2|PATZ1|ALX1|SATB1|RARG|CTBP2|EMX1|FMR1|RUNX1T1|TLE3|SF1|LEF1|BANP|PPARGC1A|PROX1|MXD4|INHBA|TNNT3|CCND2|VEGFA|TFAP2B|TFAP2A|PRDM1|KCNH2|TBX18|CALCR|USP2|PFKFB2|ADCYAP1R1|EHF|KIT|ZBTB16|MYT1|TCF7L2|MEIS1|TSC22D2|ERCC6|HOXA3|OVOL1|HNRNPD|LHX4|ETV1|THBS1|LHX9|NFATC1|ZBTB7B|KLF5|TCF7|IKZF1|EPAS1|SMAD7|TBX4|IGF1|IGF2|CELSR2|ISL1|FOXP1|CSNK1D|ET…
50793	2.7748e-07	1.2467e-05	28	791	173	14301	regulation of developmental process	CALCR|PDGFA|DICER1|JAG1|ZBTB16|KIT|TCF7L2|ITM2C|EZR|HEY2|THBS1|ANGPT2|IKZF1|PTPRF|SMAD7|IGF1|LEF1|PROX1|KDR|INHBA|SFRP1|FYN|ETS1|CCND2|VEGFA|TFAP2A|PBX1|NGFR
10628	2.7856e-07	1.2467e-05	24	604	173	14301	positive regulation of gene expression	ZBTB7B|MEF2C|KLF5|RARG|IKZF1|EPAS1|GDF6|SF1|IGF1|LEF1|EHF|KIT|TCF7L2|PPARGC1A|PROX1|INHBA|PAX9|ETS1|VEGFA|TFAP2B|PBX1|PRDM1|NR5A1|ALX1
1525	3.1431e-07	1.3761e-05	12	152	173	14301	angiogenesis	KLF5|COL18A1|COL4A1|HOXA3|EPAS1|PDGFA|DICER1|VEGFA|CSPG4|JAG1|THBS1|KDR
19222	4.1146e-07	1.7632e-05	78	3918	173	14301	regulation of metabolic process	MEF2C|FOSL2|PDGFA|LMO4|GDF6|DICER1|PAX6|NR2E1|SLA|PAX9|GATA3|HEY2|PATZ1|ALX1|SATB1|RARG|CTBP2|EMX1|FMR1|RUNX1T1|TLE3|SF1|LEF1|BANP|PPARGC1A|PROX1|MXD4|INHBA|TNNT3|CCND2|VEGFA|TFAP2B|TFAP2A|NGFR|PRDM1|KCNH2|TBX18|CALCR|USP2|PFKFB2|ADCYAP1R1|EHF|KIT|ZBTB16|MYT1|TCF7L2|MEIS1|TSC22D2|ERCC6|HOXA3|OVOL1|HNRNPD|LHX4|ETV1|THBS1|LHX9|NFATC1|ZBTB7B|KLF5|TCF7|IKZF1|EPAS1|SMAD7|TBX4|IGF1|IGF2|CELSR2|ISL1|FOX…
1501	5.7435e-07	2.4099e-05	17	332	173	14301	skeletal system development	ZFAND5|RARG|FGFR3|TBX4|COL3A1|IGF1|IGF2|ZBTB16|HOXA3|TRPS1|COL1A2|DSP|TFAP2A|PBX1|COL1A1|COL11A2|ALX1
51254	8.513e-07	3.499e-05	21	507	173	14301	positive regulation of RNA metabolic process	ZBTB7B|MEF2C|RARG|IKZF1|EPAS1|SF1|IGF1|LEF1|EHF|TCF7L2|PPARGC1A|PROX1|INHBA|ERCC6|PAX9|ETS1|VEGFA|TFAP2B|PBX1|NR5A1|ALX1
10604	9.3164e-07	3.7526e-05	30	942	173	14301	positive regulation of macromolecule metabolic process	MEF2C|PDGFA|GDF6|EHF|KIT|TCF7L2|ERCC6|PAX9|THBS1|ALX1|ZBTB7B|KLF5|RARG|EPAS1|IKZF1|SMAD7|SF1|IGF1|LEF1|PROX1|PPARGC1A|INHBA|CSNK1D|ETS1|CCND2|VEGFA|TFAP2B|PBX1|PRDM1|NR5A1
45944	1.1457e-06	4.5245e-05	18	389	173	14301	positive regulation of transcription from RNA polymerase II promoter	ZBTB7B|MEF2C|RARG|IKZF1|EPAS1|SF1|IGF1|LEF1|TCF7L2|PPARGC1A|INHBA|PAX9|ETS1|VEGFA|TFAP2B|PBX1|NR5A1|ALX1
45935	1.2579e-06	4.872e-05	24	657	173	14301	positive regulation of nucleobase, nucleoside, nucleotide and nucleic acid metabolic process	ZBTB7B|MEF2C|KLF5|RARG|IKZF1|EPAS1|PDGFA|GDF6|SF1|IGF1|LEF1|EHF|TCF7L2|PPARGC1A|PROX1|INHBA|ERCC6|PAX9|ETS1|VEGFA|TFAP2B|PBX1|NR5A1|ALX1
7548	1.5118e-06	5.7449e-05	12	176	173	14301	sex differentiation	INHBA|SDC1|CCND2|VEGFA|SF1|PBX1|PATZ1|KIT|TCF7L2|LHX9|NR5A1|KDR
45941	1.7634e-06	6.5767e-05	22	576	173	14301	positive regulation of transcription	ZBTB7B|MEF2C|KLF5|RARG|IKZF1|EPAS1|GDF6|SF1|IGF1|LEF1|EHF|TCF7L2|PPARGC1A|PROX1|INHBA|PAX9|ETS1|VEGFA|TFAP2B|PBX1|NR5A1|ALX1
32583	1.8099e-06	6.6277e-05	13	212	173	14301	regulation of gene-specific transcription	MEF2C|IKZF1|SMAD7|LEF1|IGF1|CELSR2|IGF2|PPARGC1A|PROX1|TCF7L2|INHBA|ETS1|HEY2
122	2.0369e-06	7.3226e-05	15	286	173	14301	negative regulation of transcription from RNA polymerase II promoter	MEF2C|SATB1|RARG|IKZF1|USP2|SMAD7|LEF1|TCF7L2|PROX1|MXD4|TRPS1|OVOL1|HEY2|PRDM1|ALX1
10557	2.0724e-06	7.3226e-05	24	676	173	14301	positive regulation of macromolecule biosynthetic process	ZBTB7B|MEF2C|KLF5|RARG|IKZF1|EPAS1|PDGFA|GDF6|SF1|IGF1|LEF1|EHF|TCF7L2|PPARGC1A|PROX1|INHBA|PAX9|ETS1|VEGFA|TFAP2B|PBX1|THBS1|NR5A1|ALX1
51173	2.1817e-06	7.5758e-05	24	678	173	14301	positive regulation of nitrogen compound metabolic process	ZBTB7B|MEF2C|KLF5|RARG|IKZF1|EPAS1|PDGFA|GDF6|SF1|IGF1|LEF1|EHF|TCF7L2|PPARGC1A|PROX1|INHBA|ERCC6|PAX9|ETS1|VEGFA|TFAP2B|PBX1|NR5A1|ALX1
48468	2.2832e-06	7.7937e-05	23	632	173	14301	cell development	COL18A1|NRP2|EPAS1|BAIAP2|EFNB1|DICER1|IGF1|LEF1|L1CAM|CELSR2|KIT|ZBTB16|TCF7L2|PROX1|KDR|EPHA4|SEMA6A|SDC1|VEGFA|LHX4|NGFR|ANGPT2|ALX1
45893	2.7826e-06	9.3402e-05	20	501	173	14301	positive regulation of transcription, DNA-dependent	ZBTB7B|MEF2C|RARG|IKZF1|EPAS1|SF1|IGF1|LEF1|EHF|TCF7L2|PPARGC1A|PROX1|INHBA|PAX9|ETS1|VEGFA|TFAP2B|PBX1|NR5A1|ALX1
45446	3.272e-06	0.00010803	5	20	173	14301	endothelial cell differentiation	COL18A1|SCUBE1|JAG1|PROX1|KDR
8406	3.6822e-06	0.00011775	10	129	173	14301	gonad development	INHBA|SDC1|CCND2|VEGFA|SF1|PATZ1|KIT|LHX9|NR5A1|KDR
48771	3.6835e-06	0.00011775	7	54	173	14301	tissue remodeling	BGN|HOXA3|EPAS1|LMO4|VEGFA|CSPG4|IGF1
16055	3.9479e-06	0.00012312	10	130	173	14301	Wnt receptor signaling pathway	SDC1|TCF7|RARG|CSNK1D|SFRP1|TLE3|LEF1|CELSR2|TCF7L2|CPZ
23052	3.9737e-06	0.00012312	64	3132	173	14301	signaling	KCNC4|PDGFA|GDF6|L1CAM|JAG1|LPHN2|ANGPT2|RARG|RAP2C|PTPRF|STC2|NRXN2|BAIAP2|EFNB1|TLE3|SF1|LEF1|PPARGC1A|CRHR2|INHBA|SDC1|VEGFA|COL1A2|KCNH2|PMEPA1|SH3GL1|CALCR|ZFAND5|FGFR3|ENPP2|ADCYAP1R1|COL3A1|KIT|TCF7L2|AZI2|CPZ|ERCC6|HNRNPK|PDE1B|THBS1|GAD1|PIK3R1|GABRQ|NFATC1|TCF7|VAC14|EPAS1|SMAD7|IGF1|NLGN3|IGF2|CELSR2|KDR|EPHA4|SEMA6A|CSNK1D|PDE2A|PLCG1|SFRP1|FYN|SPTBN1|PTPN1|NR5A1|VLDLR
61061	4.1584e-06	0.00012689	14	265	173	14301	muscle structure development	MEF2C|ZFAND5|SMAD7|USP2|LMO4|DICER1|IGF1|JAG1|PROX1|TCF7L2|SDC1|SPEG|VEGFA|TBX18
9893	4.6274e-06	0.0001391	30	1019	173	14301	positive regulation of metabolic process	MEF2C|PDGFA|GDF6|EHF|KIT|TCF7L2|ERCC6|PAX9|THBS1|ALX1|ZBTB7B|KLF5|RARG|EPAS1|IKZF1|SMAD7|SF1|IGF1|LEF1|PROX1|PPARGC1A|INHBA|CSNK1D|ETS1|CCND2|VEGFA|TFAP2B|PBX1|PRDM1|NR5A1
3158	5.4497e-06	0.00016141	5	22	173	14301	endothelium development	COL18A1|SCUBE1|JAG1|PROX1|KDR
30855	6.1773e-06	0.0001796	11	168	173	14301	epithelial cell differentiation	COL18A1|COL4A1|EZR|SCUBE1|VEGFA|IGF1|DSP|EHF|JAG1|PROX1|KDR
31328	6.2605e-06	0.0001796	24	721	173	14301	positive regulation of cellular biosynthetic process	ZBTB7B|MEF2C|KLF5|RARG|IKZF1|EPAS1|PDGFA|GDF6|SF1|IGF1|LEF1|EHF|TCF7L2|PPARGC1A|PROX1|INHBA|PAX9|ETS1|VEGFA|TFAP2B|PBX1|THBS1|NR5A1|ALX1
7398	6.3316e-06	0.0001796	12	202	173	14301	ectoderm development	ZBTB7B|INHBA|PDGFA|COL3A1|OVOL1|COL1A2|LEF1|TFAP2A|DSP|NGFR|COL1A1|JAG1
45892	6.5154e-06	0.00018225	17	397	173	14301	negative regulation of transcription, DNA-dependent	MEF2C|SATB1|RARG|IKZF1|USP2|SMAD7|LEF1|ZBTB16|TCF7L2|PROX1|MXD4|PAX9|TRPS1|OVOL1|HEY2|PRDM1|ALX1
51270	6.7701e-06	0.00018678	13	239	173	14301	regulation of cellular component movement	COL18A1|PDGFA|ENPP2|SMAD7|IGF1|JAG1|KIT|PROX1|KDR|ETS1|VEGFA|THBS1|ANGPT2
9891	8.0785e-06	0.00021987	24	732	173	14301	positive regulation of biosynthetic process	ZBTB7B|MEF2C|KLF5|RARG|IKZF1|EPAS1|PDGFA|GDF6|SF1|IGF1|LEF1|EHF|TCF7L2|PPARGC1A|PROX1|INHBA|PAX9|ETS1|VEGFA|TFAP2B|PBX1|THBS1|NR5A1|ALX1
51253	8.1999e-06	0.0002202	17	404	173	14301	negative regulation of RNA metabolic process	MEF2C|SATB1|RARG|IKZF1|USP2|SMAD7|LEF1|ZBTB16|TCF7L2|PROX1|MXD4|PAX9|TRPS1|OVOL1|HEY2|PRDM1|ALX1
8584	9.4305e-06	0.00024991	7	62	173	14301	male gonad development	INHBA|SDC1|SF1|PATZ1|KIT|LHX9|NR5A1
51093	1.1214e-05	0.00029	14	289	173	14301	negative regulation of developmental process	CALCR|SMAD7|DICER1|LEF1|IGF1|JAG1|ZBTB16|KIT|TCF7L2|INHBA|PBX1|NGFR|THBS1|ANGPT2
42692	1.1333e-05	0.00029	9	116	173	14301	muscle cell differentiation	SDC1|SPEG|DICER1|VEGFA|IGF1|JAG1|TCF7L2|TBX18|PROX1
51239	1.1457e-05	0.00029	30	1067	173	14301	regulation of multicellular organismal process	CALCR|CADM1|PDGFA|LMO4|JAG1|ZBTB16|KIT|ITM2C|HEY2|THBS1|ANGPT2|EPAS1|IKZF1|PTPRF|SMAD7|NLGN2|IGF1|LEF1|NLGN3|PROX1|TNNT3|INHBA|SFRP1|ETS1|CCND2|VEGFA|TFAP2A|PBX1|NGFR|KCNH2
8284	1.1519e-05	0.00029	18	459	173	14301	positive regulation of cell proliferation	COL18A1|KLF5|FGFR3|FOSL2|PDGFA|EFNB1|IGF1|IGF2|KIT|PROX1|KDR|HOXA3|CCND2|VEGFA|HEY2|PBX1|NGFR|TBX18
45137	1.1795e-05	0.00029328	10	147	173	14301	development of primary sexual characteristics	INHBA|SDC1|CCND2|VEGFA|SF1|PATZ1|KIT|LHX9|NR5A1|KDR
30334	1.2498e-05	0.00030695	12	216	173	14301	regulation of cell migration	COL18A1|SMAD7|ENPP2|PDGFA|VEGFA|IGF1|KIT|JAG1|THBS1|ANGPT2|PROX1|KDR
48523	1.2975e-05	0.00031483	43	1844	173	14301	negative regulation of cellular process	MEF2C|USP2|PDGFA|DICER1|KIT|ZBTB16|JAG1|ITM2C|TCF7L2|PEA15|PAX9|SPEG|HEY2|OVOL1|LHX4|THBS1|ANGPT2|ALX1|COL18A1|SATB1|CTBP2|RARG|PTPRF|IKZF1|SMAD7|FMR1|IGF1|LEF1|PROX1|MXD4|INHBA|SON|SFRP1|ETS1|TRPS1|VEGFA|SPTBN1|PBX1|NGFR|COL1A1|PRDM1|PTPN1|TNFAIP3
31325	1.3723e-05	0.00032903	28	967	173	14301	positive regulation of cellular metabolic process	MEF2C|PDGFA|GDF6|EHF|TCF7L2|ERCC6|PAX9|THBS1|ALX1|KLF5|ZBTB7B|RARG|EPAS1|IKZF1|SMAD7|SF1|LEF1|IGF1|PROX1|PPARGC1A|INHBA|CSNK1D|ETS1|CCND2|VEGFA|TFAP2B|PBX1|NR5A1
22414	1.3913e-05	0.00032966	25	808	173	14301	reproductive process	CADM1|ADCYAP1R1|ZBTB16|KIT|TCF7L2|AZI2|DAZAP1|OVOL1|PATZ1|ANGPT2|LHX9|RARG|CTBP2|SF1|IGF1|CELSR2|KDR|INHBA|SDC1|SFRP1|CCND2|VEGFA|PBX1|NFIA|NR5A1
7169	1.4355e-05	0.00033617	12	219	173	14301	transmembrane receptor protein tyrosine kinase signaling pathway	EPHA4|ZFAND5|FGFR3|PDGFA|ADCYAP1R1|BAIAP2|VEGFA|IGF2|KIT|ANGPT2|PIK3R1|KDR
3	1.4816e-05	0.00034299	25	811	173	14301	reproduction	CADM1|ADCYAP1R1|ZBTB16|KIT|TCF7L2|AZI2|DAZAP1|OVOL1|PATZ1|ANGPT2|LHX9|RARG|CTBP2|SF1|IGF1|CELSR2|KDR|INHBA|SDC1|SFRP1|CCND2|VEGFA|PBX1|NFIA|NR5A1
35295	1.5248e-05	0.00034898	14	297	173	14301	tube development	EPAS1|PDGFA|SMAD7|LMO4|DICER1|IGF1|PROX1|KDR|SDC1|SFRP1|VEGFA|TFAP2A|PBX1|ALX1
48534	1.6027e-05	0.00036267	13	259	173	14301	hemopoietic or lymphoid organ development	CALCR|SATB1|IKZF1|EPAS1|JAG1|ZBTB16|KIT|KDR|INHBA|HOXA3|VEGFA|PATZ1|PBX1
48519	2.4665e-05	0.00054636	45	2020	173	14301	negative regulation of biological process	CALCR|MEF2C|USP2|PDGFA|COL3A1|DICER1|KIT|ZBTB16|JAG1|ITM2C|TCF7L2|PEA15|PAX9|SPEG|HEY2|OVOL1|LHX4|THBS1|ANGPT2|ALX1|COL18A1|SATB1|CTBP2|RARG|PTPRF|IKZF1|SMAD7|FMR1|IGF1|LEF1|PROX1|MXD4|INHBA|SON|SFRP1|ETS1|TRPS1|VEGFA|SPTBN1|PBX1|NGFR|COL1A1|PRDM1|PTPN1|TNFAIP3
43062	2.4686e-05	0.00054636	10	160	173	14301	extracellular structure organization	COL18A1|NRXN2|CADM1|COL3A1|CCDC80|COL1A2|NLGN2|NLGN3|COL1A1|COL11A2
9987	2.5289e-05	0.00055362	138	9366	173	14301	cellular process	MEF2C|ATP1B1|KCNC4|CADM3|SLC22A18|CADM1|PDGFA|GDF6|LMO4|CSPG4|INTS1|L1CAM|JAG1|SLC7A5|AGXT|CLPTM1L|ATP2B3|MAT1A|GATA3|SLC2A1|PATZ1|SATB1|PTPRF|EMX1|STC2|EFNB1|BAIAP2|SCUBE1|CYP2E1|PROX1|PPARGC1A|VEGFA|COL1A2|DSP|DDX31|RIPK4|COL1A1|PRDM1|TNFAIP3|SH3GL1|ZFAND5|FGFR3|ASS1|ENPP2|PFKFB2|ADCYAP1R1|MYT1|AZI2|DAZAP1|HNRNPK|OVOL1|HNRNPD|LHX4|GAD1|COL18A1|KLF5|IKZF1|EPAS1|SMAD7|PCDH10|CCDC80|CELSR2|KDR|EPH…
30097	2.6585e-05	0.00057573	12	233	173	14301	hemopoiesis	CALCR|INHBA|SATB1|EPAS1|IKZF1|VEGFA|PBX1|PATZ1|KIT|ZBTB16|JAG1|KDR
8585	2.7945e-05	0.00059564	7	73	173	14301	female gonad development	INHBA|CCND2|VEGFA|SF1|LHX9|NR5A1|KDR
51128	2.8096e-05	0.00059564	19	538	173	14301	regulation of cellular component organization	PTPRF|PDGFA|SMAD7|IGF1|IGF2|KIT|MYT1|PPARGC1A|PROX1|ITM2C|KDR|EZR|FYN|TPPP|VEGFA|SPTBN1|NGFR|THBS1|PIK3R1
23033	2.9867e-05	0.00062447	46	2100	173	14301	signaling pathway	CALCR|ZFAND5|FGFR3|PDGFA|ENPP2|GDF6|ADCYAP1R1|COL3A1|L1CAM|KIT|JAG1|TCF7L2|AZI2|CPZ|LPHN2|ERCC6|THBS1|ANGPT2|PIK3R1|NFATC1|TCF7|RAP2C|RARG|STC2|PTPRF|SMAD7|BAIAP2|TLE3|IGF1|LEF1|IGF2|CELSR2|PPARGC1A|KDR|INHBA|CRHR2|EPHA4|SEMA6A|SDC1|CSNK1D|SFRP1|FYN|VEGFA|COL1A2|SPTBN1|PMEPA1
2520	3.0095e-05	0.00062447	13	275	173	14301	immune system development	CALCR|SATB1|IKZF1|EPAS1|JAG1|ZBTB16|KIT|KDR|INHBA|HOXA3|VEGFA|PATZ1|PBX1
6916	3.0386e-05	0.00062447	11	199	173	14301	anti-apoptosis	MEF2C|PEA15|SON|SFRP1|VEGFA|LHX4|IGF1|NGFR|THBS1|TNFAIP3|TCF7L2
43009	3.2011e-05	0.00065121	15	360	173	14301	chordate embryonic development	ZFAND5|EPAS1|LMO4|LEF1|TCF7L2|PROX1|HOXA3|SFRP1|VEGFA|TFAP2A|PBX1|PRDM1|COL1A1|TBX18|ALX1
1553	3.3879e-05	0.00068232	3	6	173	14301	luteinization	INHBA|SF1|NR5A1
9792	3.6351e-05	0.00072406	15	364	173	14301	embryonic development ending in birth or egg hatching	ZFAND5|EPAS1|LMO4|LEF1|TCF7L2|PROX1|HOXA3|SFRP1|VEGFA|TFAP2A|PBX1|PRDM1|COL1A1|TBX18|ALX1
904	3.703e-05	0.00072406	12	241	173	14301	cell morphogenesis involved in differentiation	NRP2|COL18A1|SEMA6A|EPHA4|EFNB1|BAIAP2|LHX4|LEF1|CELSR2|L1CAM|NGFR|PROX1
40012	3.703e-05	0.00072406	12	241	173	14301	regulation of locomotion	COL18A1|SMAD7|ENPP2|PDGFA|VEGFA|IGF1|KIT|JAG1|THBS1|ANGPT2|PROX1|KDR
46546	3.9606e-05	0.00076252	7	77	173	14301	development of primary male sexual characteristics	INHBA|SDC1|SF1|PATZ1|KIT|LHX9|NR5A1
9790	3.9754e-05	0.00076252	20	601	173	14301	embryonic development	ZFAND5|RARG|EPAS1|PDGFA|LMO4|EFNB1|DICER1|LEF1|ZBTB16|TCF7L2|PROX1|HOXA3|SFRP1|VEGFA|TFAP2A|PBX1|PRDM1|COL1A1|TBX18|ALX1
51272	4.288e-05	0.00081473	9	137	173	14301	positive regulation of cellular component movement	COL18A1|ETS1|PDGFA|VEGFA|IGF1|KIT|THBS1|PROX1|KDR
46545	4.6783e-05	0.00088057	7	79	173	14301	development of primary female sexual characteristics	INHBA|CCND2|VEGFA|SF1|LHX9|NR5A1|KDR
31327	5.0069e-05	0.00093369	20	611	173	14301	negative regulation of cellular biosynthetic process	MEF2C|SATB1|RARG|IKZF1|USP2|PDGFA|SMAD7|FMR1|LEF1|ZBTB16|TCF7L2|PROX1|MXD4|INHBA|PAX9|TRPS1|OVOL1|HEY2|PRDM1|ALX1
45445	5.5439e-05	0.0010244	4	18	173	14301	myoblast differentiation	SDC1|IGF1|JAG1|TCF7L2
1655	5.6778e-05	0.0010396	9	142	173	14301	urogenital system development	RARG|SFRP1|ASS1|VEGFA|IGF1|LEF1|PBX1|ZBTB16|PROX1
48568	6.153e-05	0.0011164	11	215	173	14301	embryonic organ development	HOXA3|RARG|EPAS1|VEGFA|LEF1|TFAP2A|PBX1|PRDM1|TCF7L2|PROX1|ALX1
42221	6.2362e-05	0.0011177	35	1465	173	14301	response to chemical stimulus	CALCR|NRP2|ATP1B1|SLC22A18|ASS1|PDGFA|ENPP2|PFKFB2|COL3A1|DICER1|EGLN3|TCF7L2|AGXT|HSPH1|ERCC6|GATA3|THBS1|ANGPT2|PIK3R1|COL18A1|RARG|STC2|EMX1|EPAS1|BAIAP2|LEF1|IGF2|CYP2E1|SDC1|FYN|ETS1|CCND2|VEGFA|COL1A1|VLDLR
9890	6.271e-05	0.0011177	20	621	173	14301	negative regulation of biosynthetic process	MEF2C|SATB1|RARG|IKZF1|USP2|PDGFA|SMAD7|FMR1|LEF1|ZBTB16|TCF7L2|PROX1|MXD4|INHBA|PAX9|TRPS1|OVOL1|HEY2|PRDM1|ALX1
60541	6.7843e-05	0.0011986	8	113	173	14301	respiratory system development	RARG|EPAS1|PDGFA|DICER1|VEGFA|IGF1|PROX1|KDR
46661	6.949e-05	0.0012065	7	84	173	14301	male sex differentiation	INHBA|SDC1|SF1|PATZ1|KIT|LHX9|NR5A1
46660	6.949e-05	0.0012065	7	84	173	14301	female sex differentiation	INHBA|CCND2|VEGFA|SF1|LHX9|NR5A1|KDR
22603	7.6121e-05	0.0013103	13	301	173	14301	regulation of anatomical structure morphogenesis	PTPRF|PDGFA|SMAD7|PROX1|KDR|EZR|SFRP1|FYN|VEGFA|TFAP2A|NGFR|THBS1|ANGPT2
60070	7.789e-05	0.0013294	5	37	173	14301	canonical Wnt receptor signaling pathway	SDC1|RARG|SFRP1|LEF1|TCF7L2
8544	8.8539e-05	0.0014922	10	186	173	14301	epidermis development	INHBA|PDGFA|COL3A1|OVOL1|COL1A2|LEF1|DSP|NGFR|COL1A1|JAG1
22008	8.8911e-05	0.0014922	20	637	173	14301	neurogenesis	NRP2|PTPRF|EMX1|BAIAP2|EFNB1|PAX6|IGF1|L1CAM|CELSR2|KIT|JAG1|ITM2C|EPHA4|SEMA6A|FYN|CCND2|VEGFA|LHX4|PBX1|NGFR
48705	9.2151e-05	0.0015338	8	118	173	14301	skeletal system morphogenesis	ZFAND5|HOXA3|RARG|TBX4|TFAP2A|COL1A1|COL11A2|ALX1
10558	0.00010346	0.0016991	19	593	173	14301	negative regulation of macromolecule biosynthetic process	MEF2C|SATB1|RARG|IKZF1|USP2|SMAD7|FMR1|LEF1|ZBTB16|TCF7L2|PROX1|MXD4|INHBA|PAX9|TRPS1|OVOL1|HEY2|PRDM1|ALX1
16481	0.00010388	0.0016991	17	494	173	14301	negative regulation of transcription	MEF2C|SATB1|RARG|IKZF1|USP2|SMAD7|LEF1|ZBTB16|TCF7L2|PROX1|MXD4|PAX9|TRPS1|OVOL1|HEY2|PRDM1|ALX1
2053	0.0001054	0.0016991	4	21	173	14301	positive regulation of mesenchymal cell proliferation	PDGFA|VEGFA|TBX18|KDR
48699	0.00010576	0.0016991	19	594	173	14301	generation of neurons	NRP2|PTPRF|EMX1|BAIAP2|EFNB1|PAX6|L1CAM|CELSR2|KIT|JAG1|ITM2C|EPHA4|SEMA6A|FYN|CCND2|VEGFA|LHX4|PBX1|NGFR
10551	0.0001063	0.0016991	9	154	173	14301	regulation of gene-specific transcription from RNA polymerase II promoter	MEF2C|INHBA|IKZF1|ETS1|SMAD7|HEY2|IGF1|LEF1|TCF7L2
7389	0.00011421	0.0018112	12	271	173	14301	pattern specification process	HOXA3|RARG|SFRP1|EMX1|EFNB1|VEGFA|LEF1|PBX1|CELSR2|ZBTB16|TBX18|ALX1
6366	0.00011687	0.0018389	11	231	173	14301	transcription from RNA polymerase II promoter	KLF5|ERCC6|EPAS1|ETS1|TRPS1|GATA3|LMO4|ETV1|PPARGC1A|NFATC1|ALX1
42476	0.00012051	0.0018815	6	64	173	14301	odontogenesis	INHBA|SDC1|COL1A2|LEF1|DSP|COL1A1
10629	0.00012467	0.001929	18	551	173	14301	negative regulation of gene expression	MEF2C|SATB1|RARG|IKZF1|USP2|SMAD7|DICER1|LEF1|ZBTB16|TCF7L2|PROX1|MXD4|PAX9|TRPS1|OVOL1|HEY2|PRDM1|ALX1
48732	0.00012547	0.001929	10	194	173	14301	gland development	HOXA3|RARG|SFRP1|IKZF1|VEGFA|SF1|IGF1|LEF1|PBX1|NR5A1
7411	0.00013269	0.0020246	7	93	173	14301	axon guidance	NRP2|SEMA6A|EPHA4|EFNB1|LHX4|L1CAM|NGFR
7155	0.00013594	0.0020528	21	710	173	14301	cell adhesion	COL18A1|NRP2|CADM3|CADM1|PTPRF|NRXN2|EFNB1|COL3A1|PCDH10|NLGN2|LEF1|NLGN3|L1CAM|CELSR2|EZR|COL6A1|DSP|THBS1|COL11A2|THBS2|ALX1
43129	0.00013853	0.0020528	3	9	173	14301	surfactant homeostasis	EPAS1|VEGFA|KDR
48875	0.00013853	0.0020528	3	9	173	14301	chemical homeostasis within a tissue	EPAS1|VEGFA|KDR
22610	0.00013862	0.0020528	21	711	173	14301	biological adhesion	COL18A1|NRP2|CADM3|CADM1|PTPRF|NRXN2|EFNB1|COL3A1|PCDH10|NLGN2|LEF1|NLGN3|L1CAM|CELSR2|EZR|COL6A1|DSP|THBS1|COL11A2|THBS2|ALX1
10594	0.00014476	0.0021281	5	42	173	14301	regulation of endothelial cell migration	VEGFA|THBS1|ANGPT2|PROX1|KDR
48145	0.00016222	0.0023561	5	43	173	14301	regulation of fibroblast proliferation	FOSL2|SFRP1|PDGFA|IGF1|NGFR
30335	0.00016261	0.0023561	8	128	173	14301	positive regulation of cell migration	COL18A1|PDGFA|VEGFA|IGF1|KIT|THBS1|PROX1|KDR
50679	0.00018124	0.00258	5	44	173	14301	positive regulation of epithelial cell proliferation	CCND2|VEGFA|IGF1|TBX18|KDR
19827	0.00018191	0.00258	4	24	173	14301	stem cell maintenance	DICER1|IGF1|KIT|TCF7L2
10464	0.00018191	0.00258	4	24	173	14301	regulation of mesenchymal cell proliferation	PDGFA|VEGFA|TBX18|KDR
2009	0.00020481	0.0028817	10	206	173	14301	morphogenesis of an epithelium	RARG|SFRP1|LMO4|VEGFA|IGF1|TFAP2A|PBX1|JAG1|TBX18|ALX1
6928	0.00020798	0.0028817	16	474	173	14301	cellular component movement	NRP2|ZFAND5|ENPP2|EFNB1|IGF1|L1CAM|KIT|LSP1|EPHA4|SEMA6A|FYN|ETS1|VEGFA|LHX4|NGFR|THBS1
35107	0.0002089	0.0028817	7	100	173	14301	appendage morphogenesis	RARG|TBX4|DICER1|LEF1|PBX1|ZBTB16|ALX1
35108	0.0002089	0.0028817	7	100	173	14301	limb morphogenesis	RARG|TBX4|DICER1|LEF1|PBX1|ZBTB16|ALX1
10595	0.00021452	0.0029391	4	25	173	14301	positive regulation of endothelial cell migration	VEGFA|THBS1|PROX1|KDR
30324	0.00023617	0.0032139	7	102	173	14301	lung development	EPAS1|PDGFA|DICER1|VEGFA|IGF1|PROX1|KDR
3002	0.00024852	0.0033497	10	211	173	14301	regionalization	HOXA3|RARG|SFRP1|EMX1|LEF1|PBX1|CELSR2|ZBTB16|TBX18|ALX1
18149	0.00025115	0.0033497	4	26	173	14301	peptide cross-linking	BGN|COL3A1|DSP|THBS1
48864	0.00025115	0.0033497	4	26	173	14301	stem cell development	DICER1|IGF1|KIT|TCF7L2
40017	0.00025931	0.0034359	8	137	173	14301	positive regulation of locomotion	COL18A1|PDGFA|VEGFA|IGF1|KIT|THBS1|PROX1|KDR
60173	0.00026625	0.003482	7	104	173	14301	limb development	RARG|TBX4|DICER1|LEF1|PBX1|ZBTB16|ALX1
48736	0.00026625	0.003482	7	104	173	14301	appendage development	RARG|TBX4|DICER1|LEF1|PBX1|ZBTB16|ALX1
22602	0.00026954	0.0035023	6	74	173	14301	ovulation cycle process	INHBA|CCND2|VEGFA|SF1|NR5A1|KDR
30323	0.0002824	0.0036459	7	105	173	14301	respiratory tube development	EPAS1|PDGFA|DICER1|VEGFA|IGF1|PROX1|KDR
30199	0.00029206	0.0037465	4	27	173	14301	collagen fibril organization	COL3A1|COL1A2|COL1A1|COL11A2
51094	0.00030984	0.0039495	13	347	173	14301	positive regulation of developmental process	PTPRF|IKZF1|JAG1|KIT|PROX1|INHBA|ETS1|VEGFA|HEY2|TFAP2A|NGFR|THBS1|ANGPT2
7517	0.00033462	0.0042224	10	219	173	14301	muscle organ development	MEF2C|ZFAND5|SPEG|USP2|SMAD7|LMO4|DICER1|VEGFA|IGF1|PROX1
7178	0.00033564	0.0042224	7	108	173	14301	transmembrane receptor protein serine/threonine kinase signaling pathway	SMAD7|PDGFA|GDF6|COL3A1|COL1A2|LEF1|SPTBN1
48286	0.00033754	0.0042224	4	28	173	14301	lung alveolus development	PDGFA|VEGFA|IGF1|KDR
35019	0.00035322	0.0043913	3	12	173	14301	somatic stem cell maintenance	IGF1|KIT|TCF7L2
51130	0.00037276	0.0046057	10	222	173	14301	positive regulation of cellular component organization	PTPRF|TPPP|IGF1|IGF2|KIT|NGFR|PROX1|PPARGC1A|PIK3R1|KDR
9952	0.00041742	0.0050984	8	147	173	14301	anterior/posterior pattern formation	HOXA3|RARG|SFRP1|LEF1|PBX1|ZBTB16|TBX18|ALX1
45934	0.00041769	0.0050984	17	556	173	14301	negative regulation of nucleobase, nucleoside, nucleotide and nucleic acid metabolic process	MEF2C|SATB1|RARG|IKZF1|USP2|SMAD7|LEF1|ZBTB16|TCF7L2|PROX1|MXD4|PAX9|TRPS1|OVOL1|HEY2|PRDM1|ALX1
35110	0.00043303	0.0051912	2	3	173	14301	leg morphogenesis	TBX4|ZBTB16
50798	0.00043303	0.0051912	2	3	173	14301	activated T cell proliferation	SATB1|FYN
7538	0.00043303	0.0051912	2	3	173	14301	primary sex determination	SF1|NR5A1
42698	0.00044045	0.0052388	6	81	173	14301	ovulation cycle	INHBA|CCND2|VEGFA|SF1|NR5A1|KDR
902	0.0004422	0.0052388	12	314	173	14301	cell morphogenesis	NRP2|COL18A1|SEMA6A|EPHA4|EFNB1|BAIAP2|LHX4|LEF1|CELSR2|L1CAM|NGFR|PROX1
1666	0.0004569	0.0053813	8	149	173	14301	response to hypoxia	ATP1B1|EPAS1|PDGFA|VEGFA|EGLN3|THBS1|ANGPT2|VLDLR
51172	0.000472	0.0055268	17	562	173	14301	negative regulation of nitrogen compound metabolic process	MEF2C|SATB1|RARG|IKZF1|USP2|SMAD7|LEF1|ZBTB16|TCF7L2|PROX1|MXD4|PAX9|TRPS1|OVOL1|HEY2|PRDM1|ALX1
48609	0.00048901	0.0056601	16	512	173	14301	reproductive process in a multicellular organism	CADM1|ADCYAP1R1|SF1|CELSR2|KIT|ZBTB16|AZI2|DAZAP1|KDR|INHBA|CCND2|VEGFA|OVOL1|PATZ1|ANGPT2|NR5A1
32504	0.00048901	0.0056601	16	512	173	14301	multicellular organism reproduction	CADM1|ADCYAP1R1|SF1|CELSR2|KIT|ZBTB16|AZI2|DAZAP1|KDR|INHBA|CCND2|VEGFA|OVOL1|PATZ1|ANGPT2|NR5A1
48667	0.0005288	0.0060857	9	191	173	14301	cell morphogenesis involved in neuron differentiation	NRP2|SEMA6A|EPHA4|EFNB1|BAIAP2|LHX4|CELSR2|L1CAM|NGFR
45596	0.00056348	0.006448	10	234	173	14301	negative regulation of cell differentiation	INHBA|SMAD7|DICER1|IGF1|PBX1|KIT|ZBTB16|NGFR|JAG1|TCF7L2
32582	0.00057044	0.0064595	6	85	173	14301	negative regulation of gene-specific transcription	MEF2C|IKZF1|SMAD7|HEY2|TCF7L2|PROX1
48146	0.0005709	0.0064595	4	32	173	14301	positive regulation of fibroblast proliferation	FOSL2|PDGFA|IGF1|NGFR
35113	0.00064569	0.0072246	6	87	173	14301	embryonic appendage morphogenesis	RARG|DICER1|LEF1|PBX1|ZBTB16|ALX1
30326	0.00064569	0.0072246	6	87	173	14301	embryonic limb morphogenesis	RARG|DICER1|LEF1|PBX1|ZBTB16|ALX1
48738	0.00066728	0.0074249	5	58	173	14301	cardiac muscle tissue development	SMAD7|LMO4|DICER1|VEGFA|PROX1
70482	0.00067389	0.0074572	8	158	173	14301	response to oxygen levels	ATP1B1|EPAS1|PDGFA|VEGFA|EGLN3|THBS1|ANGPT2|VLDLR
10605	0.00069329	0.00763	21	802	173	14301	negative regulation of macromolecule metabolic process	MEF2C|SATB1|RARG|IKZF1|USP2|SMAD7|FMR1|DICER1|LEF1|ZBTB16|TCF7L2|PROX1|MXD4|INHBA|PAX9|TRPS1|OVOL1|HEY2|PRDM1|THBS1|ALX1
10608	0.00070796	0.0076708	10	241	173	14301	posttranscriptional regulation of gene expression	CALCR|USP2|SMAD7|DICER1|VEGFA|FMR1|HNRNPD|THBS1|PPARGC1A|SLA
48812	0.00071024	0.0076708	9	199	173	14301	neuron projection morphogenesis	NRP2|SEMA6A|EPHA4|EFNB1|BAIAP2|LHX4|CELSR2|L1CAM|NGFR
8593	0.00071127	0.0076708	3	15	173	14301	regulation of Notch signaling pathway	HEY2|KIT|JAG1
8285	0.00071223	0.0076708	13	379	173	14301	negative regulation of cell proliferation	COL18A1|RARG|CTBP2|PTPRF|IGF1|ZBTB16|PROX1|MXD4|INHBA|SFRP1|ETS1|SPEG|THBS1
9892	0.00074601	0.0079919	22	864	173	14301	negative regulation of metabolic process	MEF2C|SATB1|RARG|IKZF1|USP2|PDGFA|SMAD7|FMR1|DICER1|LEF1|ZBTB16|TCF7L2|PROX1|MXD4|INHBA|PAX9|TRPS1|HEY2|OVOL1|PRDM1|THBS1|ALX1
48598	0.00080402	0.0085215	12	336	173	14301	embryonic morphogenesis	HOXA3|RARG|LMO4|DICER1|LEF1|TFAP2A|PBX1|ZBTB16|TCF7L2|TBX18|PROX1|ALX1
10033	0.00080499	0.0085215	22	869	173	14301	response to organic substance	CALCR|ASS1|PDGFA|BAIAP2|PFKFB2|COL3A1|DICER1|LEF1|IGF2|CYP2E1|TCF7L2|AGXT|HSPH1|SDC1|FYN|CCND2|GATA3|COL1A1|THBS1|ANGPT2|PIK3R1|VLDLR
48863	0.00080814	0.0085215	4	35	173	14301	stem cell differentiation	DICER1|IGF1|KIT|TCF7L2
6351	0.00083624	0.0087264	11	291	173	14301	transcription, DNA-dependent	KLF5|ERCC6|EPAS1|ETS1|TRPS1|GATA3|LMO4|ETV1|PPARGC1A|NFATC1|ALX1
16337	0.00083624	0.0087264	11	291	173	14301	cell-cell adhesion	CADM3|EZR|PTPRF|CADM1|PCDH10|NLGN2|LEF1|DSP|CELSR2|L1CAM|ALX1
30325	0.00086765	0.0089613	3	16	173	14301	adrenal gland development	SF1|PBX1|NR5A1
48844	0.00086765	0.0089613	3	16	173	14301	artery morphogenesis	SMAD7|VEGFA|PROX1
32774	0.00093475	0.009605	11	295	173	14301	RNA biosynthetic process	KLF5|ERCC6|EPAS1|ETS1|TRPS1|GATA3|LMO4|ETV1|PPARGC1A|NFATC1|ALX1
30182	0.00097008	0.0099174	14	442	173	14301	neuron differentiation	NRP2|EMX1|BAIAP2|EFNB1|PAX6|L1CAM|CELSR2|JAG1|ITM2C|EPHA4|SEMA6A|VEGFA|LHX4|NGFR
45639	0.0010004	0.010176	4	37	173	14301	positive regulation of myeloid cell differentiation	INHBA|IKZF1|ETS1|JAG1
30099	0.0010265	0.010389	6	95	173	14301	myeloid cell differentiation	CALCR|INHBA|EPAS1|VEGFA|KIT|ZBTB16
35116	0.0010443	0.010444	3	17	173	14301	embryonic hindlimb morphogenesis	RARG|DICER1|ZBTB16
6000	0.0010443	0.010444	3	17	173	14301	fructose metabolic process	PFKL|PFKFB2|PFKP
10553	0.0010475	0.010444	5	64	173	14301	negative regulation of gene-specific transcription from RNA polymerase II promoter	MEF2C|IKZF1|SMAD7|HEY2|TCF7L2
45595	0.0011112	0.011024	16	553	173	14301	regulation of cell differentiation	PTPRF|IKZF1|SMAD7|DICER1|IGF1|JAG1|ZBTB16|KIT|ITM2C|PROX1|TCF7L2|INHBA|ETS1|CCND2|PBX1|NGFR
32989	0.0012007	0.011854	12	352	173	14301	cellular component morphogenesis	NRP2|COL18A1|SEMA6A|EPHA4|EFNB1|BAIAP2|LHX4|LEF1|CELSR2|L1CAM|NGFR|PROX1
48008	0.001242	0.012143	3	18	173	14301	platelet-derived growth factor receptor signaling pathway	ZFAND5|PDGFA|VEGFA
60840	0.001242	0.012143	3	18	173	14301	artery development	SMAD7|VEGFA|PROX1
9628	0.0012757	0.012412	13	404	173	14301	response to abiotic stimulus	COL18A1|COL3A1|NLGN3|KIT|ERCC6|PDE1B|FYN|SLC2A1|VEGFA|COL1A1|NGFR|THBS1|ANGPT2
32879	0.0012858	0.01245	19	727	173	14301	regulation of localization	COL18A1|CADM1|PDGFA|ENPP2|SMAD7|PFKFB2|IGF1|KIT|JAG1|TCF7L2|PROX1|KDR|INHBA|PEA15|ETS1|VEGFA|THBS1|ANGPT2|PIK3R1
31324	0.001322	0.012739	20	786	173	14301	negative regulation of cellular metabolic process	MEF2C|SATB1|RARG|IKZF1|USP2|PDGFA|SMAD7|FMR1|LEF1|ZBTB16|TCF7L2|PROX1|MXD4|INHBA|PAX9|TRPS1|OVOL1|HEY2|PRDM1|ALX1
43193	0.0013825	0.013259	7	137	173	14301	positive regulation of gene-specific transcription	MEF2C|ETS1|IGF1|LEF1|TCF7L2|PROX1|PPARGC1A
7409	0.0014052	0.013413	8	177	173	14301	axonogenesis	NRP2|SEMA6A|EPHA4|EFNB1|BAIAP2|LHX4|L1CAM|NGFR
43589	0.0014205	0.013432	2	5	173	14301	skin morphogenesis	COL1A2|COL1A1
32964	0.0014205	0.013432	2	5	173	14301	collagen biosynthetic process	COL3A1|COL1A1
45785	0.001471	0.013843	5	69	173	14301	positive regulation of cell adhesion	SMAD7|CCDC80|L1CAM|THBS1|KDR
30198	0.0015602	0.014609	6	103	173	14301	extracellular matrix organization	COL18A1|COL3A1|CCDC80|COL1A2|COL1A1|COL11A2
45787	0.0015688	0.014609	5	70	173	14301	positive regulation of cell cycle	USP2|CCND2|IGF1|IGF2|PROX1
42325	0.001574	0.014609	15	518	173	14301	regulation of phosphorylation	PDGFA|SMAD7|GDF6|PFKFB2|IGF1|KIT|MYT1|PROX1|INHBA|ERCC6|CSNK1D|CCND2|VEGFA|THBS1|VLDLR
48545	0.0016788	0.01551	9	225	173	14301	response to steroid hormone stimulus	CALCR|SDC1|ASS1|CCND2|PDGFA|GATA3|COL1A1|THBS1|AGXT
7157	0.0017046	0.015676	3	20	173	14301	heterophilic cell-cell adhesion	CADM3|CADM1|L1CAM
60021	0.001767	0.016176	4	43	173	14301	palate development	INHBA|LEF1|COL11A2|ALX1
21915	0.0017788	0.016211	5	72	173	14301	neural tube development	LMO4|TFAP2A|TCF7L2|PROX1|ALX1
46626	0.0019712	0.017882	3	21	173	14301	regulation of insulin receptor signaling pathway	PTPRF|IGF2|PTPN1
60526	0.0021139	0.018665	2	6	173	14301	prostate glandular acinus morphogenesis	SFRP1|IGF1
60527	0.0021139	0.018665	2	6	173	14301	prostate epithelial cord arborization involved in prostate glandular acinus morphogenesis	SFRP1|IGF1
40037	0.0021139	0.018665	2	6	173	14301	negative regulation of fibroblast growth factor receptor signaling pathway	NGFR|THBS1
60412	0.0021139	0.018665	2	6	173	14301	ventricular septum morphogenesis	SMAD7|PROX1
34332	0.0021139	0.018665	2	6	173	14301	adherens junction organization	SMAD7|DSP
48858	0.0021305	0.018665	9	233	173	14301	cell projection morphogenesis	NRP2|SEMA6A|EPHA4|EFNB1|BAIAP2|LHX4|CELSR2|L1CAM|NGFR
45637	0.0021315	0.018665	5	75	173	14301	regulation of myeloid cell differentiation	INHBA|IKZF1|ETS1|ZBTB16|JAG1
32869	0.0021315	0.018665	5	75	173	14301	cellular response to insulin stimulus	CCND2|BAIAP2|IGF2|PIK3R1|VLDLR
30155	0.0021508	0.018752	7	148	173	14301	regulation of cell adhesion	SMAD7|CCDC80|CELSR2|L1CAM|COL1A1|THBS1|KDR
22604	0.0022343	0.019396	7	149	173	14301	regulation of cell morphogenesis	EZR|PTPRF|FYN|SMAD7|VEGFA|NGFR|KDR
43535	0.0022622	0.019469	3	22	173	14301	regulation of blood vessel endothelial cell migration	VEGFA|THBS1|ANGPT2
50926	0.0022622	0.019469	3	22	173	14301	regulation of positive chemotaxis	VEGFA|ANGPT2|KDR
1541	0.0022718	0.019469	4	46	173	14301	ovarian follicle development	INHBA|CCND2|VEGFA|KDR
43069	0.0023312	0.019894	12	381	173	14301	negative regulation of programmed cell death	MEF2C|PEA15|SON|SFRP1|VEGFA|LHX4|IGF1|KIT|NGFR|THBS1|TNFAIP3|TCF7L2
51216	0.0023933	0.020338	5	77	173	14301	cartilage development	HOXA3|RARG|COL1A1|COL11A2|ALX1
51174	0.0024382	0.020546	15	542	173	14301	regulation of phosphorus metabolic process	PDGFA|SMAD7|GDF6|PFKFB2|IGF1|KIT|MYT1|PROX1|INHBA|ERCC6|CSNK1D|CCND2|VEGFA|THBS1|VLDLR
19220	0.0024382	0.020546	15	542	173	14301	regulation of phosphate metabolic process	PDGFA|SMAD7|GDF6|PFKFB2|IGF1|KIT|MYT1|PROX1|INHBA|ERCC6|CSNK1D|CCND2|VEGFA|THBS1|VLDLR
1936	0.00246	0.020643	4	47	173	14301	regulation of endothelial cell proliferation	VEGFA|THBS1|PROX1|KDR
48538	0.0025786	0.02146	3	23	173	14301	thymus development	HOXA3|IKZF1|PBX1
51897	0.0025786	0.02146	3	23	173	14301	positive regulation of protein kinase B signaling cascade	IGF2|THBS1|TCF7L2
48511	0.0025936	0.021496	7	153	173	14301	rhythmic process	INHBA|CSNK1D|CCND2|VEGFA|SF1|NR5A1|KDR
9719	0.0026853	0.022165	14	493	173	14301	response to endogenous stimulus	CALCR|ASS1|PDGFA|BAIAP2|IGF2|CYP2E1|AGXT|SDC1|CCND2|GATA3|COL1A1|THBS1|PIK3R1|VLDLR
9725	0.0027565	0.022622	13	441	173	14301	response to hormone stimulus	CALCR|ASS1|PDGFA|BAIAP2|IGF2|AGXT|SDC1|CCND2|GATA3|COL1A1|THBS1|PIK3R1|VLDLR
60548	0.0027632	0.022622	12	389	173	14301	negative regulation of cell death	MEF2C|PEA15|SON|SFRP1|VEGFA|LHX4|IGF1|KIT|NGFR|THBS1|TNFAIP3|TCF7L2
16043	0.002837	0.023132	46	2563	173	14301	cellular component organization	NRP2|CADM1|PDGFA|COL3A1|DICER1|L1CAM|MYT1|AGXT|EZR|ERCC6|LHX4|THBS1|COL11A2|OLFM1|COL18A1|KLF5|SATB1|PFKL|NRXN2|IKZF1|EPAS1|SMAD7|EFNB1|BAIAP2|SCUBE1|SF1|PFKP|CCDC80|NLGN2|LEF1|NLGN3|BANP|CELSR2|PROX1|PPARGC1A|SEMA6A|EPHA4|ETS1|TPPP|COL1A2|DSP|NGFR|COL1A1|KCNH2|VLDLR|SH3GL1
51591	0.002868	0.023279	4	49	173	14301	response to cAMP	SDC1|CCND2|COL1A1|AGXT
31175	0.0029044	0.023279	9	244	173	14301	neuron projection development	NRP2|SEMA6A|EPHA4|EFNB1|BAIAP2|LHX4|CELSR2|L1CAM|NGFR
60740	0.002921	0.023279	3	24	173	14301	prostate gland epithelium morphogenesis	RARG|SFRP1|IGF1
8542	0.002921	0.023279	3	24	173	14301	visual learning	PDE1B|NLGN3|KIT
48730	0.002921	0.023279	3	24	173	14301	epidermis morphogenesis	COL1A2|NGFR|COL1A1
6002	0.0029359	0.023279	2	7	173	14301	fructose 6-phosphate metabolic process	PFKL|PFKP
50919	0.0029359	0.023279	2	7	173	14301	negative chemotaxis	NRP2|PDGFA
32990	0.0029846	0.023572	9	245	173	14301	cell part morphogenesis	NRP2|SEMA6A|EPHA4|EFNB1|BAIAP2|LHX4|CELSR2|L1CAM|NGFR
35239	0.0031063	0.024437	8	201	173	14301	tube morphogenesis	LMO4|DICER1|VEGFA|IGF1|TFAP2A|PBX1|ALX1|KDR
48706	0.0031493	0.02468	5	82	173	14301	embryonic skeletal system development	HOXA3|TFAP2A|PBX1|COL1A1|ALX1
6350	0.0032066	0.025032	11	345	173	14301	transcription	KLF5|ERCC6|EPAS1|ETS1|TRPS1|GATA3|LMO4|ETV1|PPARGC1A|NFATC1|ALX1
35137	0.0032901	0.025485	3	25	173	14301	hindlimb morphogenesis	RARG|DICER1|ZBTB16
43488	0.0032901	0.025485	3	25	173	14301	regulation of mRNA stability	CALCR|VEGFA|HNRNPD
71375	0.003319	0.025521	5	83	173	14301	cellular response to peptide hormone stimulus	CCND2|BAIAP2|IGF2|PIK3R1|VLDLR
50920	0.00332	0.025521	4	51	173	14301	regulation of chemotaxis	VEGFA|THBS1|ANGPT2|KDR
1763	0.0035106	0.026883	6	121	173	14301	morphogenesis of a branching structure	SFRP1|DICER1|VEGFA|IGF1|PBX1|KDR
48871	0.003678	0.027807	5	85	173	14301	multicellular organismal homeostasis	EPAS1|VEGFA|COL11A2|PPARGC1A|KDR
50678	0.003678	0.027807	5	85	173	14301	regulation of epithelial cell proliferation	CCND2|VEGFA|IGF1|TBX18|KDR
43487	0.0036865	0.027807	3	26	173	14301	regulation of RNA stability	CALCR|VEGFA|HNRNPD
60512	0.0036865	0.027807	3	26	173	14301	prostate gland morphogenesis	RARG|SFRP1|IGF1
43067	0.0037548	0.028217	20	860	173	14301	regulation of programmed cell death	MEF2C|COL18A1|RARG|PTPRF|ARHGEF16|IGF1|KIT|ZBTB16|TCF7L2|PEA15|INHBA|SON|ERCC6|SFRP1|ETS1|VEGFA|LHX4|NGFR|THBS1|TNFAIP3
14031	0.0038183	0.028588	4	53	173	14301	mesenchymal cell development	NRP2|EFNB1|LEF1|ALX1
51146	0.0038675	0.02865	5	86	173	14301	striated muscle cell differentiation	SDC1|DICER1|VEGFA|IGF1|PROX1
44065	0.0038835	0.02865	2	8	173	14301	regulation of respiratory system process	NLGN2|NLGN3
2087	0.0038835	0.02865	2	8	173	14301	regulation of respiratory gaseous exchange by neurological system process	NLGN2|NLGN3
45747	0.0038835	0.02865	2	8	173	14301	positive regulation of Notch signaling pathway	KIT|JAG1
10810	0.0040855	0.029888	4	54	173	14301	regulation of cell-substrate adhesion	CCDC80|COL1A1|THBS1|KDR
10941	0.0041103	0.029888	20	867	173	14301	regulation of cell death	MEF2C|COL18A1|RARG|PTPRF|ARHGEF16|IGF1|KIT|ZBTB16|TCF7L2|PEA15|INHBA|SON|ERCC6|SFRP1|ETS1|VEGFA|LHX4|NGFR|THBS1|TNFAIP3
6090	0.0041108	0.029888	3	27	173	14301	pyruvate metabolic process	PFKFB2|PPARGC1A|AGXT
7632	0.0041108	0.029888	3	27	173	14301	visual behavior	PDE1B|NLGN3|KIT
55001	0.004365	0.03151	4	55	173	14301	muscle cell development	SDC1|DICER1|VEGFA|PROX1
7612	0.004365	0.03151	4	55	173	14301	learning	PDE1B|FYN|NLGN3|KIT
60688	0.0045636	0.032708	3	28	173	14301	regulation of morphogenesis of a branching structure	SFRP1|PDGFA|VEGFA
22407	0.0045636	0.032708	3	28	173	14301	regulation of cell-cell adhesion	SMAD7|CELSR2|L1CAM
35467	0.0046345	0.033099	9	262	173	14301	negative regulation of signaling pathway	SFRP1|PTPRF|SMAD7|HEY2|IGF1|NGFR|PTPN1|THBS1|TNFAIP3
48762	0.0046572	0.033143	4	56	173	14301	mesenchymal cell differentiation	NRP2|EFNB1|LEF1|ALX1
48754	0.0046961	0.033193	5	90	173	14301	branching morphogenesis of a tube	DICER1|VEGFA|IGF1|PBX1|KDR
30030	0.0046971	0.033193	11	363	173	14301	cell projection organization	NRP2|KLF5|SEMA6A|EPHA4|PDGFA|EFNB1|BAIAP2|LHX4|CELSR2|L1CAM|NGFR
1932	0.0049275	0.034343	8	217	173	14301	regulation of protein amino acid phosphorylation	ERCC6|CSNK1D|CCND2|SMAD7|PDGFA|GDF6|VEGFA|IGF1
35162	0.0049535	0.034343	2	9	173	14301	embryonic hemopoiesis	VEGFA|PBX1
48635	0.0049535	0.034343	2	9	173	14301	negative regulation of muscle organ development	LEF1|NGFR
43433	0.0049622	0.034343	4	57	173	14301	negative regulation of transcription factor activity	SMAD7|PBX1|TCF7L2|PROX1
90048	0.0049622	0.034343	4	57	173	14301	negative regulation of transcription regulator activity	SMAD7|PBX1|TCF7L2|PROX1
46890	0.0049622	0.034343	4	57	173	14301	regulation of lipid biosynthetic process	PDGFA|SF1|PROX1|NR5A1
50810	0.0050454	0.034799	3	29	173	14301	regulation of steroid biosynthetic process	SF1|PROX1|NR5A1
60537	0.0051732	0.035438	6	131	173	14301	muscle tissue development	ZFAND5|SMAD7|LMO4|DICER1|VEGFA|PROX1
42327	0.0051732	0.035438	6	131	173	14301	positive regulation of phosphorylation	CSNK1D|CCND2|GDF6|VEGFA|IGF1|THBS1
8360	0.0052803	0.036049	4	58	173	14301	regulation of cell shape	EZR|FYN|VEGFA|KDR
48232	0.0054896	0.037104	10	319	173	14301	male gamete generation	CADM1|CCND2|ADCYAP1R1|OVOL1|CELSR2|PATZ1|KIT|ZBTB16|AZI2|DAZAP1
7283	0.0054896	0.037104	10	319	173	14301	spermatogenesis	CADM1|CCND2|ADCYAP1R1|OVOL1|CELSR2|PATZ1|KIT|ZBTB16|AZI2|DAZAP1
7507	0.00549	0.037104	8	221	173	14301	heart development	NRP2|SMAD7|SCUBE1|LMO4|COL3A1|DICER1|VEGFA|PROX1
50808	0.0056118	0.0378	4	59	173	14301	synapse organization	NRXN2|CADM1|NLGN2|NLGN3
34504	0.0056437	0.037888	5	94	173	14301	protein localization in nucleus	TRPS1|SF1|SPTBN1|ZBTB16|NR5A1
45937	0.0057689	0.038472	6	134	173	14301	positive regulation of phosphate metabolic process	CSNK1D|CCND2|GDF6|VEGFA|IGF1|THBS1
10562	0.0057689	0.038472	6	134	173	14301	positive regulation of phosphorus metabolic process	CSNK1D|CCND2|GDF6|VEGFA|IGF1|THBS1
1657	0.005957	0.039595	4	60	173	14301	ureteric bud development	SDC1|SFRP1|SMAD7|PBX1
43066	0.0060818	0.040292	11	376	173	14301	negative regulation of apoptosis	MEF2C|PEA15|SON|SFRP1|VEGFA|LHX4|IGF1|NGFR|THBS1|TNFAIP3|TCF7L2
43537	0.0061428	0.040298	2	10	173	14301	negative regulation of blood vessel endothelial cell migration	THBS1|ANGPT2
60411	0.0061428	0.040298	2	10	173	14301	cardiac septum morphogenesis	SMAD7|PROX1
48745	0.0061428	0.040298	2	10	173	14301	smooth muscle tissue development	ZFAND5|PROX1
45165	0.0061929	0.040495	6	136	173	14301	cell fate commitment	PAX6|PRDM1|JAG1|TCF7L2|PROX1|KDR
48666	0.0063677	0.041503	10	326	173	14301	neuron development	NRP2|SEMA6A|EPHA4|EFNB1|BAIAP2|VEGFA|LHX4|CELSR2|L1CAM|NGFR
51896	0.0066698	0.042904	3	32	173	14301	regulation of protein kinase B signaling cascade	IGF2|THBS1|TCF7L2
1938	0.0066698	0.042904	3	32	173	14301	positive regulation of endothelial cell proliferation	VEGFA|PROX1|KDR
10811	0.0066698	0.042904	3	32	173	14301	positive regulation of cell-substrate adhesion	CCDC80|THBS1|KDR
9749	0.006689	0.042904	4	62	173	14301	response to glucose stimulus	PFKFB2|THBS1|TCF7L2|ANGPT2
1889	0.006689	0.042904	4	62	173	14301	liver development	ASS1|CADM1|CCND2|PROX1
7156	0.0068709	0.04393	6	139	173	14301	homophilic cell adhesion	CADM3|PTPRF|CADM1|PCDH10|CELSR2|L1CAM
61008	0.0070764	0.044879	4	63	173	14301	hepaticobiliary system development	ASS1|CADM1|CCND2|PROX1
1894	0.0070764	0.044879	4	63	173	14301	tissue homeostasis	EPAS1|VEGFA|COL11A2|KDR
9605	0.0071017	0.044879	14	551	173	14301	response to external stimulus	NRP2|SATB1|RARG|STC2|ASS1|PDGFA|ENPP2|PPARGC1A|FYN|VEGFA|COL1A1|NGFR|ANGPT2|VLDLR
48562	0.0071084	0.044879	6	140	173	14301	embryonic organ morphogenesis	HOXA3|RARG|TFAP2A|TCF7L2|PROX1|ALX1
8306	0.0072724	0.045184	3	33	173	14301	associative learning	PDE1B|NLGN3|KIT
60606	0.0072724	0.045184	3	33	173	14301	tube closure	LMO4|TFAP2A|ALX1
1667	0.0072724	0.045184	3	33	173	14301	ameboidal cell migration	NRP2|ZFAND5|EFNB1
1843	0.0072724	0.045184	3	33	173	14301	neural tube closure	LMO4|TFAP2A|ALX1
1822	0.007307	0.045184	5	100	173	14301	kidney development	ASS1|VEGFA|LEF1|ZBTB16|PROX1
42981	0.0073115	0.045184	19	852	173	14301	regulation of apoptosis	MEF2C|COL18A1|RARG|PTPRF|ARHGEF16|IGF1|ZBTB16|TCF7L2|PEA15|INHBA|SON|ERCC6|SFRP1|ETS1|VEGFA|LHX4|NGFR|THBS1|TNFAIP3
43576	0.0074485	0.045184	2	11	173	14301	regulation of respiratory gaseous exchange	NLGN2|NLGN3
60442	0.0074485	0.045184	2	11	173	14301	branching involved in prostate gland morphogenesis	SFRP1|IGF1
60525	0.0074485	0.045184	2	11	173	14301	prostate glandular acinus development	SFRP1|IGF1
51893	0.0074485	0.045184	2	11	173	14301	regulation of focal adhesion assembly	THBS1|KDR
90109	0.0074485	0.045184	2	11	173	14301	regulation of cell-substrate junction assembly	THBS1|KDR
3281	0.0074485	0.045184	2	11	173	14301	ventricular septum development	SMAD7|PROX1
42481	0.0074485	0.045184	2	11	173	14301	regulation of odontogenesis	TFAP2A|NGFR
60485	0.0074783	0.045229	4	64	173	14301	mesenchyme development	NRP2|EFNB1|LEF1|ALX1
10552	0.0076141	0.045913	5	101	173	14301	positive regulation of gene-specific transcription from RNA polymerase II promoter	MEF2C|ETS1|IGF1|LEF1|TCF7L2
43434	0.0077179	0.0464	7	187	173	14301	response to peptide hormone stimulus	ASS1|CCND2|BAIAP2|IGF2|COL1A1|PIK3R1|VLDLR
43392	0.007895	0.04725	4	65	173	14301	negative regulation of DNA binding	SMAD7|PBX1|TCF7L2|PROX1
7416	0.0079063	0.04725	3	34	173	14301	synapse assembly	NRXN2|CADM1|NLGN2
72001	0.0082551	0.049189	5	103	173	14301	renal system development	ASS1|VEGFA|LEF1|ZBTB16|PROX1
9746	0.0083267	0.049323	4	66	173	14301	response to hexose stimulus	PFKFB2|THBS1|TCF7L2|ANGPT2
34284	0.0083267	0.049323	4	66	173	14301	response to monosaccharide stimulus	PFKFB2|THBS1|TCF7L2|ANGPT2
GO-ID: the Gene Ontology term ID
p-value: the p-value derived from Hypergeometric test
corr p-value: the corrected p-value derived from Benjamini & Hochberg False Discovery Rate (FDR) correction
x: the number of samples (i.e. SUOs/SLOs) belonging to the given GO term
n: the number of population (i.e. genomic background) belonging to the given GO term
X: the sample size (i.e. all SUOs/SLOs with available GO annotations)
N: the population size (i.e. genomic background)
Description: the GO term decription
