# Supplementary material for: Gene Properties and Chromatin State Influence the Accumulation of Transposable Elements in Genes
Source: PLoS One. 2012 Jan 17;7(1):e30158. doi: 10.1371/journal.pone.0030158 (PMC3260225; doi:10.1371/journal.pone.0030158)
Supplement: Table S3 — The optimization table for outlier threshold selection. (XLS) [file pone.0030158.s012.xls]

## Sheet: Sheet1
Table S3. The optimization table for outlier threshold selection
cutoff	SLO_count	SLO P-fold diff	SUO_count	SUO P-fold diff
0.025	39	414.825	6	63.8192
0.05	81	107.695	14	18.6139
0.075	121	47.6674	36	14.182
0.1	183	30.4138	66	10.9689
0.125	239	20.337	115	9.78561
0.15	293	14.4283	160	7.87891
0.175	353	10.9466	213	6.60519
0.2	437	9.07844	265	5.50524
0.225	521	7.60169	329	4.8003
0.25	603	6.41383	398	4.23334
cutoff: the cutoff threshold as the top/bottom percentage of the TE density distribution for upper/lower outlier genes
SLO_count: the number of SLOs derived from the three species using the corresponding cutoff
SLO P-fold diff: the fold difference between the observed frequency of SLOs and the probability of observing SLOs by random based on the shared genes among the three species
SUO_count: the number of SUOs derived from the three species using the corresponding cutoff
SUO P-fold diff: the fold difference between the observed frequency of SUOs and the probability of observing SUOs by random based on the shared genes among the three species
