# Supplementary material for: Gene Properties and Chromatin State Influence the Accumulation of Transposable Elements in Genes
Source: PLoS One. 2012 Jan 17;7(1):e30158. doi: 10.1371/journal.pone.0030158 (PMC3260225; doi:10.1371/journal.pone.0030158)
Supplement: Table S4 — Number of TUs/genes derived in each step of SUO/SLO calculation. (XLS) [file pone.0030158.s013.xls]

## Sheet: Sheet1
Table S4. Number of TUs/genes derived in each step of SUO/SLO calculation
A) Human
Step	TU/gene type*	Total of TUs/genes involved
source data	whole genome RefSeq TUs (hg18)	27212
homoloGene	RefSeq genes with HID	17357
gene size cutoff	genes >= 10 kb	12423
all outliers	all upper outliers	1231
	all lower outliers	1228
shared outliers	SUOs	84
	SLOs	189
B) Mouse
Step	TU/gene type*	Total of TUs/genes involved
source data	whole genome RefSeq TUs (mm9)	21873
homoloGene	RefSeq genes with HID	18248
gene size cutoff	genes >= 10 kb	11670
all outliers	all upper outliers	1175
	all lower outliers	1175
shared outliers	SUOs	84
	SLOs	189
C) Cow
Step	TU/gene type*	Total of TUs/genes involved
source data	whole genome RefSeq TUs (bosTau4)	12441
homoloGene	RefSeq genes with HID	9389
gene size cutoff	genes >= 10 kb	6206
all outliers	all upper outliers	615
	all lower outliers	608
shared outliers	SUOs	84
	SLOs	189
Abreviations:
TU - Transcription Unit
SUO - Shared Upper Outlier
SLO - Shared Lower Outlier
* Genes are defined as the longest isoforms of multiple TUs associated with the same gene
